# Supplementary material for: Di-μ-sulfato-κ4 O:O′-bis­{bis­[3-(2-pyrid­yl)pyrazole]cobalt(II)}
Source: Acta Crystallogr Sect E Struct Rep Online. 2010 Mar 6;66(Pt 4):m375. doi: 10.1107/S160053681000797X (PMC2983814; doi:10.1107/S160053681000797X)
Supplement: Supplementary file 2 [file e-66-0m375-Isup2.hkl]

# 
# h,k,l, Fc-squared, Fo-squared, sigma(Fo-squared) and status flag 
# 
data_I
_shelx_title ' z in P-1' 
_shelx_refln_list_code          4 
_shelx_F_calc_maximum      182.24 
_exptl_crystal_F_000       454.00 
_reflns_d_resolution_high  0.8409 
 
loop_ 
 _symmetry_equiv_pos_as_xyz 
 'x, y, z' 
 '-x, -y, -z' 
 
_cell_length_a     8.3183 
_cell_length_b     9.8786 
_cell_length_c    11.8074 
_cell_angle_alpha 100.342 
_cell_angle_beta   98.820 
_cell_angle_gamma  99.302 
 
_shelx_F_squared_multiplier     1.000 
 
loop_ 
 _refln_index_h 
 _refln_index_k 
 _refln_index_l 
 _refln_F_squared_calc 
 _refln_F_squared_meas 
 _refln_F_squared_sigma 
 _refln_observed_status 
   1   0   0     5914.27     6422.83     93.87 o 
   2   0   0      364.13      551.89      8.93 o 
   4   0   0      120.83      145.22      4.05 o 
   5   0   0      984.43     1063.36     18.02 o 
   6   0   0      943.43      919.44     16.70 o 
   7   0   0     1213.60     1225.86     21.74 o 
   8   0   0      300.96      317.05      8.76 o 
   9   0   0        4.42        3.27      1.77 o 
  -9   1   0      141.54      157.56      6.10 o 
  -8   1   0     1069.46     1044.45     19.56 o 
  -7   1   0      242.75      261.48      7.19 o 
  -6   1   0       22.67       23.10      2.04 o 
  -4   1   0      620.76      573.97     10.12 o 
  -3   1   0        7.38       31.55      1.43 o 
  -2   1   0     2493.89     2506.84     36.25 o 
  -1   1   0     1196.10     1330.97     19.73 o 
   0   1   0     2847.32     3189.03     48.25 o 
   1   1   0     6750.73     7317.15    105.83 o 
   2   1   0     2411.91     2473.18     36.25 o 
   3   1   0      105.80       55.06      2.18 o 
   4   1   0       79.91      170.78      4.63 o 
   5   1   0      569.15      576.15     11.38 o 
   6   1   0      577.81      610.83     12.40 o 
   7   1   0      319.71      316.75      8.42 o 
   8   1   0       91.28      102.39      4.87 o 
   9   1   0      773.24      729.75     16.08 o 
  -9   2   0        0.10        0.17      1.43 o 
  -8   2   0       63.05       64.13      3.75 o 
  -7   2   0        2.34        5.45      1.47 o 
  -5   2   0     1733.21     1715.53     26.61 o 
  -4   2   0      515.21      501.53      8.89 o 
  -3   2   0      353.83      428.25      5.23 o 
  -2   2   0      195.79      219.95      6.93 o 
  -1   2   0     2812.56     3603.79     39.46 o 
   0   2   0     4536.34     4628.98    107.69 o 
   1   2   0    33210.94    33743.32    338.80 o 
   2   2   0      556.11      443.66      5.56 o 
   3   2   0      349.35      341.96      7.02 o 
   4   2   0      218.44      289.11      6.71 o 
   5   2   0       15.88       19.25      1.94 o 
   6   2   0       12.33        8.21      1.60 o 
   7   2   0      156.42      161.75      5.93 o 
   8   2   0      397.33      431.54     11.07 o 
   9   2   0      176.20      192.21      7.36 o 
  -9   3   0       73.71       79.11      3.01 o 
  -8   3   0      881.23      884.61     11.91 o 
  -7   3   0      634.08      624.68      8.76 o 
  -6   3   0      324.68      327.94      5.19 o 
  -5   3   0      154.70      160.94      3.03 o 
  -4   3   0     2303.72     2773.62     28.77 o 
  -3   3   0     1621.24     1725.65     24.07 o 
  -2   3   0       24.55        4.47      0.83 o 
  -1   3   0        5.13        3.20      0.33 o 
   0   3   0     4678.36     4822.24     39.61 o 
   1   3   0     2152.20     2396.91     20.06 o 
   2   3   0     3820.16     4480.75     45.64 o 
   3   3   0     2379.58     2520.78     26.78 o 
   4   3   0       36.91       20.58      1.91 o 
   5   3   0      288.83      248.19      6.78 o 
   6   3   0       86.44       84.74      4.02 o 
   7   3   0        8.24       13.29      2.32 o 
   8   3   0      119.92      126.00      5.66 o 
  -9   4   0        0.47        2.45      1.43 o 
  -8   4   0       84.03       73.93      2.75 o 
  -7   4   0       73.58       64.48      5.42 o 
  -6   4   0       99.00       91.03      2.40 o 
  -5   4   0     1268.95     1205.45     13.61 o 
  -4   4   0     1429.74     1311.30     14.31 o 
  -3   4   0      195.39      129.88      1.86 o 
  -2   4   0     1365.92     1435.57     12.48 o 
  -1   4   0       28.00       38.15      0.89 o 
   0   4   0      543.65      581.10      5.50 o 
   1   4   0     8878.55     9492.92     81.44 o 
   2   4   0     3515.41     3562.72     29.81 o 
   3   4   0     1924.23     1840.12     20.26 o 
   4   4   0      177.94      156.67      4.94 o 
   5   4   0      171.02      183.11      5.86 o 
   6   4   0       67.87       60.55      3.54 o 
   7   4   0        0.21        0.82      1.53 o 
   8   4   0       42.51       58.03      4.19 o 
  -9   5   0      168.96      185.15      6.75 o 
  -8   5   0      350.32      350.17      8.62 o 
  -7   5   0      620.75      613.42     12.13 o 
  -6   5   0        2.56        0.79      0.66 o 
  -5   5   0     1395.27     1480.01     13.52 o 
  -4   5   0     1964.40     2246.64     19.43 o 
  -3   5   0     1022.66     1175.08     17.83 o 
  -2   5   0      340.61      269.15      3.15 o 
  -1   5   0      942.45      822.27      7.61 o 
   0   5   0       52.99       22.96      0.82 o 
   1   5   0     2260.87     2328.58     19.91 o 
   2   5   0      274.38      303.52      3.73 o 
   3   5   0      148.57      154.84      3.31 o 
   4   5   0       92.28       88.59      3.71 o 
   5   5   0       26.99       25.45      2.42 o 
   6   5   0      452.45      440.77     10.80 o 
   7   5   0       37.35       41.71      3.37 o 
  -9   6   0      229.70      271.56      8.52 o 
  -8   6   0       13.23       16.59      2.32 o 
  -7   6   0       51.99       48.38      2.22 o 
  -6   6   0       23.80       31.97      1.73 o 
  -5   6   0       10.40       11.35      1.07 o 
  -4   6   0      303.40      299.51      6.42 o 
  -3   6   0     2882.54     2796.75     64.36 o 
  -2   6   0     1629.25     1612.16     18.68 o 
  -1   6   0      948.17      952.56     12.24 o 
   0   6   0       88.65      102.69      2.71 o 
   1   6   0       38.93       39.67      1.22 o 
   2   6   0      561.47      511.45      5.68 o 
   3   6   0       67.64       61.32      2.40 o 
   4   6   0     1358.77     1367.50     23.48 o 
   5   6   0      360.66      386.63      9.74 o 
   6   6   0        2.54        3.10      1.57 o 
   7   6   0        0.16        3.51      1.98 o 
  -8   7   0      237.90      233.03      7.63 o 
  -7   7   0      888.21      853.88     16.90 o 
  -6   7   0      353.93      345.91      8.89 o 
  -5   7   0       77.07       82.59      3.95 o 
  -4   7   0      498.03      490.65      7.07 o 
  -3   7   0       83.36       79.16      2.29 o 
  -2   7   0      222.44      252.68      4.25 o 
  -1   7   0       39.61       33.68      1.39 o 
   0   7   0      480.69      454.61      5.06 o 
   1   7   0       34.03       26.92      1.16 o 
   2   7   0       54.54       57.00      2.05 o 
   3   7   0       24.96       31.51      1.88 o 
   4   7   0       59.97       67.69      4.72 o 
   5   7   0        3.03        3.37      1.60 o 
   6   7   0      214.89      228.22      7.67 o 
  -8   8   0      145.13      161.37      6.51 o 
  -7   8   0       17.26       20.89      2.59 o 
  -6   8   0       29.18       24.64      2.62 o 
  -5   8   0      222.18      210.95      6.58 o 
  -4   8   0      489.68      489.46     10.87 o 
  -3   8   0      127.82      143.31      5.04 o 
  -2   8   0     1362.55     1396.37     23.92 o 
  -1   8   0      862.06      833.59     14.72 o 
   0   8   0       91.72       90.05      2.47 o 
   1   8   0       24.82       19.14      1.03 o 
   2   8   0      166.79      143.15      3.58 o 
   3   8   0      133.53      113.69      3.25 o 
   4   8   0       10.83       10.26      1.94 o 
   5   8   0      199.58      222.43      7.36 o 
  -7   9   0       61.98       59.97      4.09 o 
  -6   9   0      541.37      511.51     12.16 o 
  -5   9   0      256.00      269.42      8.01 o 
  -4   9   0       73.64       71.69      4.05 o 
  -3   9   0      483.05      457.23     10.53 o 
  -2   9   0      169.50      167.91      5.59 o 
  -1   9   0       50.96       58.24      2.18 o 
   0   9   0      263.54      251.87      4.77 o 
   1   9   0      846.11      837.66     12.20 o 
   2   9   0      171.41      162.77      5.55 o 
   3   9   0       25.81       18.09      1.56 o 
   4   9   0        3.22        6.75      2.01 o 
  -6  10   0      144.50      145.83      6.13 o 
  -5  10   0       30.17       24.94      2.93 o 
  -4  10   0      131.73      120.42      5.28 o 
  -3  10   0      183.30      164.03      6.00 o 
  -2  10   0        3.05        0.58      1.47 o 
  -1  10   0      579.48      546.98     11.86 o 
   0  10   0      369.74      382.06      9.37 o 
   1  10   0       79.41       84.16      3.95 o 
   2  10   0       33.31       30.56      2.73 o 
   3  10   0       27.75       15.88      2.35 o 
  -4  11   0       71.09       69.58      4.40 o 
  -3  11   0        0.69       -0.07      1.60 o 
  -2  11   0       18.10       16.87      2.45 o 
  -1  11   0      201.51      219.77      7.12 o 
   0  11   0      177.92      160.04      6.03 o 
   0 -11   1      207.24      212.55      7.05 o 
   1 -11   1      569.82      578.05     12.88 o 
   2 -11   1       42.80       39.22      3.17 o 
   3 -11   1       13.85        7.05      2.04 o 
   4 -11   1       35.68       34.11      3.24 o 
  -1 -10   1       75.97       79.36      4.05 o 
   0 -10   1      387.99      372.97      9.30 o 
   1 -10   1      560.25      544.19     11.89 o 
   2 -10   1      134.67      128.32      5.18 o 
   3 -10   1      597.26      582.96     12.78 o 
   4 -10   1       78.94       85.83      4.57 o 
   5 -10   1      162.87      167.57      6.41 o 
   6 -10   1       21.73       26.88      3.07 o 
  -4  -9   1      221.77      239.64      7.36 o 
  -3  -9   1       33.97       29.18      1.88 o 
  -2  -9   1       99.52      102.14      2.47 o 
  -1  -9   1      119.48      119.20      3.19 o 
   0  -9   1        0.33        1.02      1.23 o 
   1  -9   1      305.65      297.73      7.63 o 
   2  -9   1      963.18      948.81     17.41 o 
   3  -9   1      223.99      229.25      6.85 o 
   4  -9   1       15.41       14.89      2.15 o 
   5  -9   1        0.66        3.65      1.67 o 
   6  -9   1       37.15       31.59      3.00 o 
   7  -9   1        0.46       -0.14      1.57 o 
  -5  -8   1       97.80      107.06      4.94 o 
  -4  -8   1        0.01        0.85      1.29 o 
  -3  -8   1       56.78       75.90      2.66 o 
  -2  -8   1      347.43      317.11      4.41 o 
  -1  -8   1       13.62        9.82      0.84 o 
   0  -8   1      118.27      121.06      2.25 o 
   1  -8   1      273.33      275.78      3.63 o 
   2  -8   1      345.78      353.58      8.25 o 
   3  -8   1      430.05      449.22      9.98 o 
   4  -8   1      619.63      610.02     12.61 o 
   5  -8   1      391.96      395.76      9.68 o 
   6  -8   1      368.58      354.64      9.27 o 
   7  -8   1        7.25        5.69      1.81 o 
   8  -8   1       63.38       70.16      4.33 o 
  -6  -7   1        5.34        3.17      1.87 o 
  -5  -7   1        0.49       -0.68      1.36 o 
  -4  -7   1      790.13      815.85     15.81 o 
  -3  -7   1     2644.10     2657.39     29.06 o 
  -2  -7   1      349.32      314.85      4.19 o 
  -1  -7   1      114.82      125.33      2.28 o 
   0  -7   1       58.94       53.31      1.38 o 
   1  -7   1      316.77      313.16      3.76 o 
   2  -7   1       91.45       75.73      1.62 o 
   3  -7   1     1097.05     1077.08     14.50 o 
   4  -7   1     1280.81     1301.70     22.01 o 
   5  -7   1       13.45       12.78      1.81 o 
   6  -7   1       52.92       57.52      3.58 o 
   7  -7   1       25.93       30.87      2.83 o 
   8  -7   1        2.52        2.62      1.67 o 
  -7  -6   1      160.35      178.82      6.95 o 
  -6  -6   1       45.38       57.69      3.85 o 
  -5  -6   1      197.39      229.76      7.02 o 
  -4  -6   1      224.42      196.94      5.93 o 
  -3  -6   1       16.13       19.09      1.30 o 
  -2  -6   1      715.47      741.52      7.59 o 
  -1  -6   1      917.82      893.85      8.60 o 
   0  -6   1      351.57      303.83      4.11 o 
   1  -6   1     1276.66     1224.26     17.56 o 
   2  -6   1     1694.48     1721.43     15.12 o 
   3  -6   1      551.53      551.13      7.07 o 
   4  -6   1        7.13        7.12      0.60 o 
   5  -6   1      589.43      588.46      6.35 o 
   6  -6   1     1859.86     1847.87     29.88 o 
   7  -6   1      745.85      761.85     15.06 o 
   8  -6   1        3.26        4.05      1.67 o 
   9  -6   1       51.95       54.38      3.85 o 
  -7  -5   1       67.46       78.68      4.57 o 
  -6  -5   1       38.19       34.48      3.10 o 
  -5  -5   1        0.04       -1.16      1.16 o 
  -4  -5   1      137.68      138.20      4.74 o 
  -3  -5   1       12.58        8.52      1.29 o 
  -2  -5   1     5497.18     5746.12     47.52 o 
  -1  -5   1      619.89      617.51      6.14 o 
   0  -5   1      745.65      754.97      7.09 o 
   1  -5   1      191.70      202.45      2.49 o 
   2  -5   1      176.29      196.36      2.54 o 
   3  -5   1       21.90       12.76      0.68 o 
   4  -5   1      910.29      912.11      8.68 o 
   5  -5   1     1689.09     1747.70     15.67 o 
   6  -5   1       36.69       44.73      1.45 o 
   7  -5   1      155.49      149.66      2.96 o 
   8  -5   1       15.85       21.19      2.39 o 
  -8  -4   1        2.25        7.12      2.11 o 
  -7  -4   1      300.66      285.77      8.42 o 
  -6  -4   1      253.90      264.24      7.63 o 
  -5  -4   1        5.23        3.99      1.40 o 
  -4  -4   1      284.38      267.99      6.75 o 
  -3  -4   1      503.90      492.39      9.68 o 
  -2  -4   1     1427.82     1500.91     13.30 o 
  -1  -4   1     2024.53     2171.43     18.44 o 
   0  -4   1      751.65      761.71      6.94 o 
   1  -4   1     2018.96     1961.87     16.58 o 
   2  -4   1     1419.23     1344.69     11.75 o 
   3  -4   1       22.99        4.91      0.46 o 
   4  -4   1        1.96        9.78      0.71 o 
   5  -4   1      274.24      322.64      3.98 o 
   6  -4   1      400.90      400.54      4.91 o 
   7  -4   1     1281.29     1268.84     18.57 o 
   8  -4   1       49.60       67.22      2.11 o 
   9  -4   1        1.78        2.18      1.26 o 
  -8  -3   1      293.32      319.17      9.37 o 
  -7  -3   1       85.30      107.77      4.91 o 
  -6  -3   1      295.14      309.45      8.11 o 
  -5  -3   1       17.50       15.98      1.84 o 
  -4  -3   1      332.04      388.54      8.38 o 
  -3  -3   1      266.97      263.35      5.96 o 
  -2  -3   1      116.62       86.98      1.91 o 
  -1  -3   1    13711.58    14557.69    150.29 o 
   0  -3   1       12.63        4.28      0.32 o 
   1  -3   1      566.71      569.06      9.10 o 
   2  -3   1      126.71      147.82      1.83 o 
   3  -3   1       59.64       47.64      1.06 o 
   4  -3   1       32.53       17.52      0.93 o 
   5  -3   1       83.51       54.52      2.39 o 
   6  -3   1     1156.94     1152.29     19.35 o 
   7  -3   1      954.72      904.85     16.46 o 
   9  -3   1       92.20       91.42      4.63 o 
  -9  -2   1       83.73       77.79      4.77 o 
  -8  -2   1      207.70      203.25      6.99 o 
  -7  -2   1      110.51      120.82      4.94 o 
  -6  -2   1      387.45      425.34      9.78 o 
  -5  -2   1     1116.92     1143.37     19.66 o 
  -4  -2   1      843.72      825.43     14.48 o 
  -3  -2   1      103.20       61.40      2.45 o 
  -2  -2   1        3.40       13.42      1.09 o 
  -1  -2   1     3336.51     3631.35     29.82 o 
   0  -2   1     6103.37     6884.01    100.07 o 
   1  -2   1     3795.85     4122.31     41.91 o 
   2  -2   1     8023.77     8255.64     83.48 o 
   3  -2   1     3952.78     4440.51     63.82 o 
   4  -2   1      339.03      317.29      6.44 o 
   5  -2   1      371.75      345.40      7.33 o 
   6  -2   1       34.50       36.66      2.39 o 
   8  -2   1     1293.78     1265.55     22.73 o 
   9  -2   1       51.36       75.23      4.36 o 
  -9  -1   1       11.88       17.55      2.76 o 
  -8  -1   1       94.15       85.90      4.46 o 
  -7  -1   1      627.34      613.49     12.98 o 
  -6  -1   1     1725.27     1849.64     30.05 o 
  -5  -1   1     1010.62     1014.98     17.51 o 
  -4  -1   1      256.46      252.18      5.83 o 
  -3  -1   1       20.58       20.78      1.47 o 
  -2  -1   1        9.31        5.35      0.68 o 
  -1  -1   1      658.06      604.84      9.37 o 
   0  -1   1     3447.79     3515.82     52.00 o 
   1  -1   1     2680.98     2731.90     39.59 o 
   2  -1   1     3612.94     4029.34     57.79 o 
   3  -1   1      101.87      142.29      3.44 o 
   4  -1   1      570.00      707.74     12.23 o 
   5  -1   1        0.53        1.16      0.85 o 
   6  -1   1      136.94      154.90      4.94 o 
   7  -1   1      168.64      168.56      5.69 o 
   8  -1   1      786.09      760.99     15.61 o 
   9  -1   1        3.29        3.03      1.57 o 
  -9   0   1      202.35      197.80      7.02 o 
  -8   0   1       12.70       13.77      2.21 o 
  -7   0   1       54.34       59.29      3.44 o 
  -6   0   1      264.59      258.21      6.71 o 
  -5   0   1       12.51       19.76      1.74 o 
  -4   0   1      153.39      106.10      3.27 o 
  -3   0   1     2749.66     2837.29     41.54 o 
  -2   0   1     1711.76     2454.17     35.64 o 
  -1   0   1     2044.82     2124.95     30.94 o 
   1   0   1      243.75      247.00      4.33 o 
   2   0   1     2544.39     2707.71     39.32 o 
   3   0   1     1930.74     1857.30     28.01 o 
   4   0   1     2063.46     2202.81     33.46 o 
   5   0   1      174.73      174.32      5.04 o 
   6   0   1      410.56      404.28      9.27 o 
   7   0   1      312.68      296.23      8.01 o 
   8   0   1       13.28       11.62      2.25 o 
   9   0   1      294.44      307.72      9.27 o 
  -9   1   1        7.63        4.63      1.81 o 
  -8   1   1      135.74      117.48      4.94 o 
  -7   1   1       54.42       66.48      3.48 o 
  -6   1   1       28.79       18.30      1.84 o 
  -5   1   1     3249.21     3463.42     51.35 o 
  -4   1   1      999.58      865.12     14.28 o 
  -3   1   1      610.54      585.18      9.68 o 
  -2   1   1     1011.78     1305.14     14.41 o 
  -1   1   1     1960.51     2320.17     24.93 o 
   0   1   1     2821.56     2691.39     38.81 o 
   1   1   1      102.16      196.82      3.59 o 
   2   1   1     3360.19     3226.73     34.58 o 
   3   1   1       19.73        1.43      0.68 o 
   4   1   1      180.24      240.97      5.86 o 
   5   1   1      167.17      162.26      4.97 o 
   6   1   1        0.97        0.92      1.09 o 
   7   1   1        1.79        0.65      1.29 o 
   8   1   1      116.03      115.78      5.28 o 
   9   1   1      195.62      198.03      7.33 o 
  -9   2   1      190.70      185.19      6.47 o 
  -8   2   1      399.53      405.10      9.71 o 
  -7   2   1       26.62       26.27      2.39 o 
  -6   2   1      153.72      129.82      4.19 o 
  -5   2   1      540.99      540.40      9.98 o 
  -4   2   1       60.17       90.23      2.93 o 
  -3   2   1      465.77      387.87      4.79 o 
  -2   2   1     3072.29     3200.10     32.56 o 
  -1   2   1     3006.27     4079.30     58.06 o 
   0   2   1      141.05       66.22      0.99 o 
   1   2   1       33.28       62.30      1.70 o 
   2   2   1      257.72      268.90      3.84 o 
   3   2   1       84.59       65.94      1.82 o 
   4   2   1     1296.38     1242.79     20.68 o 
   5   2   1     1742.75     1789.70     29.10 o 
   6   2   1       67.22       48.11      3.13 o 
   7   2   1       20.04       14.96      2.18 o 
   8   2   1       35.37       49.78      3.78 o 
  -9   3   1      205.28      199.19      6.78 o 
  -8   3   1       17.10       19.37      1.61 o 
  -7   3   1     1110.89     1189.23     14.49 o 
  -6   3   1        0.82        2.83      0.76 o 
  -4   3   1     5014.67     5336.06     53.96 o 
  -3   3   1     3456.06     3465.01     35.27 o 
  -2   3   1     1224.94     1134.03     17.38 o 
  -1   3   1      308.27      368.00      4.31 o 
   0   3   1       10.03        7.70      0.46 o 
   1   3   1      126.94      106.08      2.09 o 
   2   3   1     1057.63     1073.46      9.66 o 
   3   3   1     4704.58     4954.04     50.82 o 
   4   3   1      660.82      593.73     11.62 o 
   5   3   1       19.11       11.72      1.70 o 
   6   3   1        0.56        0.24      1.12 o 
   7   3   1       37.54       37.96      3.27 o 
   8   3   1        0.42        1.67      1.84 o 
  -9   4   1       13.29       15.47      2.18 o 
  -8   4   1      662.54      665.55     13.63 o 
  -7   4   1      224.02      223.62      4.33 o 
  -6   4   1      341.04      366.49      8.08 o 
  -5   4   1      383.68      371.07      5.17 o 
  -4   4   1      990.49      930.58     10.48 o 
  -3   4   1      239.13      266.51      3.54 o 
  -2   4   1       20.87       43.46      1.33 o 
  -1   4   1     1512.18     1368.39     11.88 o 
   0   4   1     2020.24     2143.51     18.12 o 
   1   4   1      597.50      619.49      5.99 o 
   2   4   1       30.19       19.70      0.83 o 
   3   4   1      766.25      778.55      9.81 o 
   4   4   1        2.23        2.96      0.75 o 
   5   4   1      898.97      859.40     16.39 o 
   6   4   1      515.06      485.99     11.45 o 
   7   4   1      139.68      145.94      6.03 o 
   8   4   1        7.03        3.24      1.98 o 
  -9   5   1      142.36      157.04      5.79 o 
  -8   5   1      575.37      590.73     12.47 o 
  -7   5   1       13.91       12.64      1.74 o 
  -6   5   1      985.13     1029.39     17.75 o 
  -5   5   1      404.35      495.70      9.61 o 
  -4   5   1      205.91      263.03      5.01 o 
  -3   5   1     2130.79     2263.23     24.12 o 
  -2   5   1     2422.90     2269.47     37.17 o 
  -1   5   1      185.63      120.16      1.76 o 
   0   5   1       72.69      132.97      1.96 o 
   1   5   1       65.47       76.22      1.53 o 
   2   5   1       12.44       15.02      1.17 o 
   3   5   1       31.47       42.89      1.82 o 
   4   5   1       12.15        7.68      1.08 o 
   5   5   1      216.31      234.49      7.02 o 
   6   5   1      109.00      125.19      5.28 o 
   7   5   1        0.96        0.17      1.47 o 
  -9   6   1      209.78      252.18      8.42 o 
  -8   6   1       16.18       10.02      1.74 o 
  -7   6   1      546.65      571.89     11.76 o 
  -6   6   1       73.66       76.94      3.44 o 
  -5   6   1      195.70      207.18      4.09 o 
  -4   6   1      246.30      240.21      4.32 o 
  -3   6   1      864.00      776.28      9.73 o 
  -2   6   1      347.48      355.12      5.88 o 
  -1   6   1       17.59       30.85      0.97 o 
   0   6   1       73.48       53.92      1.31 o 
   1   6   1      777.17      818.95      8.02 o 
   2   6   1        1.38        0.85      0.51 o 
   3   6   1      146.70      132.98      3.25 o 
   4   6   1      897.26      903.35     14.11 o 
   5   6   1        4.59        7.33      1.91 o 
   6   6   1      181.50      166.14      6.37 o 
  -8   7   1      243.59      251.53      8.08 o 
  -7   7   1     1104.85     1112.46     20.78 o 
  -6   7   1        1.31        0.61      1.06 o 
  -5   7   1      436.58      450.95      6.97 o 
  -4   7   1        1.83        2.24      1.77 o 
  -3   7   1      178.18      173.90      4.45 o 
  -2   7   1      761.36      756.90      9.60 o 
  -1   7   1      906.48      916.27     11.09 o 
   0   7   1      500.58      490.68      5.38 o 
   1   7   1       59.55       55.95      1.54 o 
   2   7   1      611.94      639.89      8.68 o 
   3   7   1      376.66      395.75     16.56 o 
   4   7   1        0.79        0.29      1.29 o 
   5   7   1       29.21       23.37      2.69 o 
   6   7   1      251.76      294.56      9.06 o 
  -8   8   1      103.34      120.86      5.62 o 
  -7   8   1       31.80       26.20      2.93 o 
  -6   8   1      407.13      410.41     10.32 o 
  -5   8   1       66.26       70.33      3.95 o 
  -4   8   1      302.00      293.81      5.30 o 
  -3   8   1        1.43        1.04      0.85 o 
  -2   8   1      835.13      812.87     11.64 o 
  -1   8   1      484.05      468.43      8.06 o 
   0   8   1        3.14        1.69      0.72 o 
   1   8   1       16.27       28.11      1.60 o 
   2   8   1      396.11      421.96      6.65 o 
   3   8   1       28.24       28.99      1.84 o 
   4   8   1       30.43       23.86      1.81 o 
   5   8   1      126.83      145.36      5.93 o 
  -7   9   1      157.79      164.85      6.58 o 
  -6   9   1      497.30      520.81     12.33 o 
  -5   9   1      141.78      167.27      6.07 o 
  -4   9   1      215.46      210.85      6.81 o 
  -3   9   1       22.75       22.69      2.35 o 
  -2   9   1       71.38       71.08      3.87 o 
  -1   9   1       39.38       35.83      1.89 o 
   0   9   1      492.50      493.74     10.60 o 
   1   9   1      860.22      845.87     15.88 o 
   2   9   1      185.15      181.71      6.00 o 
   3   9   1      124.12      126.07      5.25 o 
   4   9   1        6.12        6.95      1.98 o 
  -6  10   1       40.05       40.92      3.65 o 
  -5  10   1       94.71       94.86      4.84 o 
  -4  10   1      184.24      194.80      6.88 o 
  -3  10   1        1.51        4.29      1.87 o 
  -2  10   1        0.98        1.26      1.47 o 
  -1  10   1       77.42       94.35      4.36 o 
   0  10   1       60.66       71.99      2.73 o 
   1  10   1       35.64       28.69      2.59 o 
   2  10   1        6.23       -0.24      1.26 o 
  -4  11   1       69.30       85.42      4.84 o 
  -3  11   1       20.11       22.83      2.66 o 
  -2  11   1       27.62       23.61      2.73 o 
  -1  11   1        0.37        0.61      1.53 o 
  -1 -11   2        0.64       -0.92      1.50 o 
   0 -11   2       29.61       29.17      3.00 o 
   1 -11   2      404.81      403.46     10.32 o 
   2 -11   2       10.11        7.63      1.94 o 
   3 -11   2      182.31      181.37      6.68 o 
   4 -11   2      216.83      226.32      7.73 o 
  -3 -10   2       29.95       40.34      3.17 o 
  -2 -10   2       59.77       50.80      3.58 o 
  -1 -10   2        5.21        2.93      1.60 o 
   0 -10   2        5.83        4.77      1.81 o 
   1 -10   2       63.53       50.46      3.27 o 
   2 -10   2      126.53      122.73      5.04 o 
   3 -10   2      881.01      884.85     17.34 o 
   4 -10   2      228.54      238.51      7.53 o 
   5 -10   2       25.14       19.46      2.59 o 
   6 -10   2      119.83      112.20      5.38 o 
  -4  -9   2      324.24      319.37      8.76 o 
  -3  -9   2       99.85       96.43      4.33 o 
  -2  -9   2      780.84      795.08     10.78 o 
  -1  -9   2      333.70      314.80      5.48 o 
   0  -9   2      123.10      106.91      2.87 o 
   1  -9   2      392.70      376.71      8.96 o 
   2  -9   2      511.20      479.14     10.66 o 
   3  -9   2       38.60       37.45      2.86 o 
   4  -9   2      865.73      839.47     16.39 o 
   5  -9   2      663.03      690.16     14.58 o 
   6  -9   2      239.50      265.94      8.08 o 
   7  -9   2        3.62        9.64      2.32 o 
  -5  -8   2       12.52       13.83      2.35 o 
  -4  -8   2       41.34       40.04      3.03 o 
  -3  -8   2      898.73      923.15     17.04 o 
  -2  -8   2       83.96       94.75      2.23 o 
  -1  -8   2       12.11       11.71      0.88 o 
   0  -8   2        9.88        8.84      0.99 o 
   1  -8   2      116.91      118.36      2.80 o 
   2  -8   2        8.80        7.65      0.95 o 
   3  -8   2       41.34       37.45      2.79 o 
   4  -8   2      642.30      600.37     12.47 o 
   5  -8   2      313.68      301.04      8.11 o 
   6  -8   2        0.21       -1.23      1.23 o 
   7  -8   2       75.20       87.60      4.50 o 
   8  -8   2       21.50       26.54      2.96 o 
  -6  -7   2       37.67       51.04      3.65 o 
  -5  -7   2        3.02        5.28      1.81 o 
  -4  -7   2      672.43      692.30     13.97 o 
  -3  -7   2     1814.75     1791.13     29.00 o 
  -2  -7   2      107.95      109.48      2.25 o 
  -1  -7   2      112.95      119.41      2.23 o 
   0  -7   2      567.93      573.14      6.03 o 
   1  -7   2     1170.08     1195.67     11.00 o 
   2  -7   2     1093.49     1075.48     12.69 o 
   3  -7   2      890.38      832.23     10.41 o 
   4  -7   2      570.50      623.05     20.12 o 
   5  -7   2      137.22      129.96      4.77 o 
   6  -7   2      851.81      842.23     16.08 o 
   7  -7   2      236.13      243.32      7.22 o 
   8  -7   2       78.00       79.15      4.26 o 
  -7  -6   2      346.49      373.17     10.39 o 
  -6  -6   2       11.30       17.58      2.45 o 
  -5  -6   2      246.86      261.21      7.56 o 
  -4  -6   2      195.93      199.64      6.07 o 
  -3  -6   2        4.14        6.34      1.36 o 
  -2  -6   2     1813.78     1915.45     17.09 o 
  -1  -6   2       53.50       37.31      1.20 o 
   0  -6   2      225.43      178.94      2.49 o 
   1  -6   2      195.65      186.99      3.18 o 
   2  -6   2        2.79        5.55      1.04 o 
   3  -6   2      232.88      235.41      4.00 o 
   4  -6   2      163.02      159.14      3.21 o 
   5  -6   2      269.52      273.36      4.66 o 
   6  -6   2      453.46      456.82      6.88 o 
   7  -6   2       21.15       29.61      2.66 o 
   8  -6   2       63.02       68.49      3.78 o 
  -8  -5   2       92.06      107.19      5.55 o 
  -7  -5   2       21.62       20.82      2.69 o 
  -6  -5   2      297.62      329.90      8.93 o 
  -5  -5   2       19.02       23.95      2.35 o 
  -4  -5   2       90.67      107.60      4.09 o 
  -3  -5   2       16.66        9.40      1.36 o 
  -2  -5   2      547.34      501.20      6.69 o 
  -1  -5   2       31.32       29.24      0.99 o 
   0  -5   2      439.78      588.50      5.75 o 
   1  -5   2     1138.39     1076.90     12.02 o 
   2  -5   2     4725.80     5211.35     42.95 o 
   3  -5   2      254.67      240.23      2.98 o 
   4  -5   2        4.51       19.03      1.10 o 
   5  -5   2      260.95      273.63      3.60 o 
   6  -5   2       13.35        8.34      1.02 o 
   7  -5   2      516.58      512.84      7.62 o 
   8  -5   2       59.51       63.43      2.48 o 
  -8  -4   2        3.29        1.12      1.60 o 
  -7  -4   2     1046.89     1047.82     20.17 o 
  -6  -4   2     1032.98     1040.36     19.39 o 
  -5  -4   2       53.80       44.33      2.79 o 
  -4  -4   2      288.63      311.67      7.43 o 
  -3  -4   2        0.26        0.34      0.75 o 
  -2  -4   2      157.53      166.20      3.00 o 
  -1  -4   2     2541.01     2806.08     23.56 o 
   0  -4   2     1268.21     1059.04     12.23 o 
   1  -4   2     1624.18     1572.33     17.41 o 
   2  -4   2      739.69      707.81     13.53 o 
   3  -4   2      885.91     1056.86      9.56 o 
   4  -4   2      631.54      667.21      6.62 o 
   5  -4   2       25.61       23.57      1.49 o 
   6  -4   2       29.35       26.02      1.15 o 
   7  -4   2      738.12      732.65     10.22 o 
   8  -4   2       46.48       55.51      3.34 o 
   9  -4   2       18.18        1.26      1.70 o 
  -8  -3   2       89.34      103.21      5.15 o 
  -7  -3   2      259.42      279.44      8.01 o 
  -6  -3   2       17.81       15.91      2.04 o 
  -5  -3   2      367.85      357.29      8.35 o 
  -4  -3   2     2725.29     2943.46     44.50 o 
  -3  -3   2      868.92      832.28     14.17 o 
  -2  -3   2      515.14      491.41      8.86 o 
  -1  -3   2       43.46       15.77      2.40 o 
   0  -3   2      266.89      222.84      4.34 o 
   1  -3   2       29.49       43.42      2.96 o 
   2  -3   2     2350.70     2324.99     24.07 o 
   3  -3   2    10589.49    11717.79    275.77 o 
   4  -3   2      951.30     1024.96     11.72 o 
   5  -3   2        9.61        3.99      0.69 o 
   6  -3   2      405.36      396.02      5.90 o 
   7  -3   2      281.83      273.83      4.86 o 
   8  -3   2      178.92      179.16      6.07 o 
   9  -3   2      194.67      204.68      7.26 o 
  -9  -2   2       71.12       70.67      4.57 o 
  -8  -2   2      214.81      213.88      7.12 o 
  -7  -2   2        0.48       -0.03      1.33 o 
  -6  -2   2     2467.65     2644.33     41.40 o 
  -5  -2   2     1564.39     1575.11     25.66 o 
  -4  -2   2      247.14      180.15      4.80 o 
  -3  -2   2      346.33      426.26      8.11 o 
  -2  -2   2      107.76      129.82      3.31 o 
  -1  -2   2       16.95        6.62      0.49 o 
   0  -2   2     3143.57     4147.53     41.58 o 
   1  -2   2     2327.52     2220.69     37.02 o 
   2  -2   2     8436.03     8444.95     84.44 o 
   3  -2   2     2167.20     2476.94     25.58 o 
   4  -2   2      354.48      437.41      9.34 o 
   5  -2   2      149.64      156.02      4.46 o 
   6  -2   2        7.80       14.48      1.74 o 
   7  -2   2      129.56      130.06      4.84 o 
   9  -2   2       56.93       57.35      4.02 o 
  -9  -1   2       83.04       80.07      4.63 o 
  -8  -1   2       54.96       48.69      3.51 o 
  -7  -1   2      381.53      361.25      8.96 o 
  -6  -1   2      778.74      780.69     14.72 o 
  -5  -1   2        0.15        1.94      0.95 o 
  -4  -1   2       21.09       47.77      2.25 o 
  -3  -1   2     1294.20     1131.27     17.75 o 
  -2  -1   2       36.63      105.56      2.62 o 
  -1  -1   2      185.44      114.66      2.56 o 
   0  -1   2      978.90      966.73     14.52 o 
   1  -1   2     5235.78     5585.96     57.06 o 
   2  -1   2      312.00      367.07      5.72 o 
   3  -1   2     1632.68     1627.37     17.12 o 
   4  -1   2     5446.69     5894.73     85.01 o 
   5  -1   2      300.00      269.90      6.51 o 
   6  -1   2      490.54      517.27     10.80 o 
   7  -1   2       30.73       30.15      2.66 o 
   8  -1   2      329.01      316.51      8.93 o 
   9  -1   2        0.84       -0.44      1.57 o 
  -9   0   2       33.75       44.23      3.51 o 
  -8   0   2      145.32      139.22      5.45 o 
  -7   0   2        8.25       10.60      1.84 o 
  -6   0   2      338.80      351.40      8.08 o 
  -5   0   2     2047.70     2077.35     32.06 o 
  -4   0   2     1009.25      879.26     14.58 o 
  -3   0   2     2146.89     2080.28     30.80 o 
  -2   0   2       64.53       51.28      1.53 o 
  -1   0   2      932.90     1173.67     12.23 o 
   0   0   2      372.36      352.35      5.86 o 
   1   0   2     3198.53     4140.95     45.57 o 
   2   0   2     2607.04     2484.71     25.57 o 
   3   0   2     4606.40     4505.11     65.22 o 
   4   0   2       91.50       49.24      2.42 o 
   5   0   2      129.86      137.21      4.46 o 
   6   0   2      146.43      127.26      4.74 o 
   7   0   2      112.73      106.48      4.70 o 
   8   0   2       18.90       22.80      2.73 o 
   9   0   2      179.15      195.00      7.36 o 
  -9   1   2      275.06      271.53      8.08 o 
  -8   1   2       83.24       84.88      4.19 o 
  -7   1   2      393.23      465.78     10.12 o 
  -6   1   2      466.44      415.29      8.82 o 
  -5   1   2      701.79      701.71     12.40 o 
  -4   1   2      125.83      187.95      4.33 o 
  -3   1   2      189.26      198.10      2.97 o 
  -2   1   2     2934.38     2885.16     29.37 o 
  -1   1   2     1949.17     1964.58     26.00 o 
   0   1   2       32.86      122.99      3.12 o 
   1   1   2       56.40       25.36      1.11 o 
   2   1   2     1891.33     1872.29     37.51 o 
   3   1   2        3.87        8.74      0.95 o 
   4   1   2     2381.76     2619.90     39.73 o 
   5   1   2     1558.71     1441.06     23.85 o 
   6   1   2      800.60      726.04     14.45 o 
   7   1   2        2.85        2.49      1.50 o 
   8   1   2       31.00       28.38      2.96 o 
  -9   2   2      482.61      485.57      8.18 o 
  -8   2   2      727.18      739.78     22.08 o 
  -7   2   2      105.16       92.14      5.21 o 
  -6   2   2       22.51       24.27      1.70 o 
  -5   2   2      773.85      843.34     10.18 o 
  -4   2   2     1807.27     1899.98     20.20 o 
  -3   2   2     2139.95     2060.94     33.00 o 
  -2   2   2     4090.97     4247.56     43.52 o 
  -1   2   2     2138.76     2327.14     33.97 o 
   0   2   2      106.08      162.31      2.34 o 
   1   2   2      561.94      739.94     10.19 o 
   2   2   2      411.07      574.57      7.04 o 
   3   2   2     1048.79      940.83     11.08 o 
   4   2   2     3106.50     3123.97     33.15 o 
   5   2   2      803.83      724.47     14.00 o 
   6   2   2        1.50        0.99      1.23 o 
   7   2   2      443.71      397.50     10.26 o 
   8   2   2       41.70       44.91      3.54 o 
  -9   3   2      184.93      170.98      6.41 o 
  -8   3   2      281.38      301.62      8.28 o 
  -7   3   2      434.52      455.22      7.29 o 
  -6   3   2      116.92       97.79      2.52 o 
  -5   3   2      490.31      477.42      8.74 o 
  -4   3   2       28.66        8.97      0.66 o 
  -3   3   2       82.67       49.13      1.10 o 
  -2   3   2      544.78      597.89     10.22 o 
  -1   3   2       68.95       24.32      2.59 o 
   0   3   2     2844.48     2806.83     23.36 o 
   1   3   2       55.49       16.92      0.65 o 
   2   3   2      637.25      610.39      5.92 o 
   3   3   2     2562.70     2773.05     29.48 o 
   4   3   2       48.99       50.13      1.92 o 
   5   3   2      388.11      408.34      9.57 o 
   6   3   2       24.94       19.56      2.35 o 
   7   3   2      169.68      182.84      6.64 o 
   8   3   2        5.93        8.79      2.18 o 
  -9   4   2        2.37        4.87      1.64 o 
  -8   4   2      832.34      851.94     16.46 o 
  -7   4   2      288.71      282.81      7.36 o 
  -6   4   2        5.34        2.18      0.95 o 
  -5   4   2        0.86        3.21      0.60 o 
  -4   4   2       67.53       71.45      1.61 o 
  -3   4   2       36.93       16.21      2.04 o 
  -2   4   2      155.11       82.32      2.79 o 
  -1   4   2     2511.97     2335.02     31.13 o 
   0   4   2     2246.29     2233.97     18.93 o 
   1   4   2       14.97       24.48      1.22 o 
   2   4   2       22.28       44.22      1.14 o 
   3   4   2       12.43       16.31      1.36 o 
   4   4   2      132.76      111.14      2.96 o 
   5   4   2      318.51      308.26      8.11 o 
   6   4   2      486.89      436.85     10.84 o 
   7   4   2       27.65       36.77      3.34 o 
  -9   5   2       18.01       22.05      2.45 o 
  -8   5   2      543.91      547.25     11.99 o 
  -7   5   2       49.09       43.68      2.86 o 
  -6   5   2      407.87      419.10      9.13 o 
  -5   5   2      740.25      712.47     13.05 o 
  -4   5   2       37.51       31.07      2.08 o 
  -3   5   2       20.82       12.23      1.33 o 
  -2   5   2      324.71      285.99      5.55 o 
  -1   5   2        1.48        1.40      0.32 o 
   0   5   2      142.49      143.12      2.09 o 
   1   5   2     1784.45     1780.98     15.61 o 
   2   5   2       64.93       44.45      1.29 o 
   3   5   2       74.23       77.52      2.42 o 
   4   5   2       79.94       74.83      2.55 o 
   5   5   2        1.48        0.65      1.26 o 
   6   5   2       10.37        5.45      1.87 o 
   7   5   2       41.00       39.73      3.61 o 
  -9   6   2       21.03       18.40      2.42 o 
  -8   6   2       47.95       54.93      3.44 o 
  -7   6   2     1330.88     1317.85     22.69 o 
  -6   6   2      788.60      782.39     14.65 o 
  -5   6   2       95.17       88.18      3.61 o 
  -4   6   2      154.99      167.67      4.91 o 
  -3   6   2      402.08      435.38      6.38 o 
  -2   6   2        0.95        2.92      0.72 o 
  -1   6   2       90.06       58.99      1.28 o 
   0   6   2     1035.72      948.51      8.98 o 
   1   6   2     1162.97     1126.10     10.56 o 
   2   6   2      111.60      107.25      3.44 o 
   3   6   2       93.83       90.97      2.73 o 
   4   6   2        4.89        3.49      1.08 o 
   5   6   2      154.27      147.48      4.06 o 
   6   6   2      103.69      113.84      5.38 o 
  -8   7   2       84.09       93.83      3.38 o 
  -7   7   2      432.50      423.15      9.34 o 
  -6   7   2      132.23      117.22      3.36 o 
  -5   7   2      603.15      624.27      8.96 o 
  -4   7   2      813.71      810.11     10.66 o 
  -3   7   2       17.87       17.13      1.28 o 
  -2   7   2       96.57       89.81      2.53 o 
  -1   7   2      512.35      513.32      7.17 o 
   0   7   2      320.06      325.23      5.15 o 
   1   7   2       18.19       14.51      0.89 o 
   2   7   2     1437.11     1473.43     17.21 o 
   3   7   2     1056.84     1071.63     13.64 o 
   4   7   2       17.30       20.09      1.68 o 
   5   7   2       21.41       17.25      2.56 o 
  -8   8   2       42.37       28.93      3.27 o 
  -7   8   2       18.26       20.58      2.62 o 
  -6   8   2      365.92      360.64      6.51 o 
  -5   8   2      757.69      750.49     10.53 o 
  -4   8   2       98.93      107.94      3.15 o 
  -3   8   2       90.20       86.88      4.40 o 
  -2   8   2        0.74       -0.22      0.73 o 
  -1   8   2      168.78      156.31      7.75 o 
   0   8   2       37.89       39.50      1.84 o 
   1   8   2      204.62      205.50      6.03 o 
   2   8   2      309.67      330.55      8.42 o 
   3   8   2       66.83       62.11      2.52 o 
   4   8   2        1.39        2.19      1.07 o 
  -7   9   2      150.28      154.39      6.47 o 
  -6   9   2      188.77      188.15      6.92 o 
  -5   9   2      291.36      277.49      8.25 o 
  -4   9   2       40.53       42.42      2.27 o 
  -3   9   2      379.85      385.90      6.55 o 
  -2   9   2       99.19      114.95      3.24 o 
  -1   9   2       39.87       41.62      2.04 o 
   0   9   2      112.18      114.81      3.14 o 
   1   9   2      233.31      235.89      6.92 o 
   2   9   2       78.11       62.93      3.75 o 
   3   9   2      159.97      173.02      6.37 o 
  -6  10   2        9.71       10.43      2.32 o 
  -5  10   2      121.59      136.26      5.93 o 
  -4  10   2      632.55      648.28     14.21 o 
  -3  10   2      129.90      135.75      5.52 o 
  -2  10   2      157.72      133.73      3.62 o 
  -1  10   2       24.03       15.87      1.50 o 
   0  10   2        0.37        0.24      1.23 o 
   1  10   2        0.62        0.10      1.33 o 
   2  10   2       22.93       29.37      2.86 o 
  -3  11   2        3.42        5.62      2.01 o 
  -2  11   2      208.30      217.29      7.19 o 
  -1 -11   3       37.98       23.17      2.76 o 
   0 -11   3      175.49      164.95      6.30 o 
   1 -11   3       20.45       20.65      2.66 o 
   2 -11   3        2.19        0.20      1.57 o 
   3 -11   3      333.91      310.31      8.93 o 
   4 -11   3      342.49      381.55     10.43 o 
  -3 -10   3       47.92       34.75      3.03 o 
  -2 -10   3       19.93       23.68      1.74 o 
  -1 -10   3      235.31      249.17      5.05 o 
   0 -10   3      534.22      514.78     11.62 o 
   1 -10   3        0.83       -1.40      1.40 o 
   2 -10   3       12.48        7.60      1.98 o 
   3 -10   3      416.97      400.50     10.09 o 
   4 -10   3       31.72       27.63      2.90 o 
   5 -10   3      264.66      247.54      7.91 o 
   6 -10   3      227.27      236.44      7.91 o 
  -5  -9   3       12.58       11.99      2.42 o 
  -4  -9   3       53.91       42.80      3.37 o 
  -3  -9   3       78.79       89.24      4.19 o 
  -2  -9   3      597.34      613.66     11.72 o 
  -1  -9   3     1069.56     1022.34     12.93 o 
   0  -9   3        1.10        0.37      0.76 o 
   1  -9   3       41.37       39.83      1.87 o 
   2  -9   3        0.58        1.98      1.36 o 
   3  -9   3      272.36      270.61      7.63 o 
   4  -9   3      818.20      806.72     15.88 o 
   5  -9   3      804.78      836.81     16.63 o 
   6  -9   3       86.49       97.42      4.84 o 
   7  -9   3        4.56        2.45      1.87 o 
  -6  -8   3      141.26      155.48      6.37 o 
  -5  -8   3       86.52      104.43      4.91 o 
  -4  -8   3       37.09       45.79      3.24 o 
  -3  -8   3      185.06      185.02      5.93 o 
  -2  -8   3        0.54        0.04      0.81 o 
  -1  -8   3        1.81        1.97      1.64 o 
   0  -8   3      669.67      689.97     16.05 o 
   1  -8   3     1524.07     1547.66     17.67 o 
   2  -8   3       74.54       79.78      2.44 o 
   3  -8   3       63.40       59.34      4.80 o 
   4  -8   3      261.77      254.80      7.09 o 
   5  -8   3       53.54       60.48      3.68 o 
   6  -8   3       82.50       78.51      4.19 o 
   7  -8   3       54.11       74.69      4.19 o 
  -6  -7   3       46.67       63.75      3.99 o 
  -5  -7   3       23.54       19.66      2.45 o 
  -4  -7   3        0.46        2.83      1.47 o 
  -3  -7   3       16.04       12.13      1.77 o 
  -2  -7   3       19.20       17.50      2.44 o 
  -1  -7   3      203.77      186.53      2.85 o 
   0  -7   3      625.96      643.08      8.41 o 
   1  -7   3      310.71      329.24      5.15 o 
   2  -7   3       19.77       19.35      1.27 o 
   3  -7   3       21.51       17.84      1.26 o 
   4  -7   3        1.10        0.21      0.61 o 
   5  -7   3      153.81      149.29      3.45 o 
   6  -7   3     1085.38     1092.97     19.66 o 
   7  -7   3      152.74      135.54      5.15 o 
   8  -7   3       10.10       16.53      2.35 o 
  -7  -6   3       37.54       48.55      3.82 o 
  -6  -6   3       44.56       28.66      2.83 o 
  -5  -6   3     1712.53     1745.58     29.37 o 
  -4  -6   3      258.01      277.94      7.29 o 
  -3  -6   3        1.53        1.70      1.09 o 
  -2  -6   3       95.16       97.71      2.64 o 
  -1  -6   3       38.45       33.86      1.49 o 
   0  -6   3      171.79      195.78      2.65 o 
   1  -6   3     1249.10     1314.03     14.82 o 
   2  -6   3     2231.17     2239.96     27.00 o 
   3  -6   3      305.82      262.07      6.81 o 
   4  -6   3      263.36      256.16      6.49 o 
   5  -6   3        0.56        0.36      0.64 o 
   6  -6   3        1.59       -0.45      0.73 o 
   7  -6   3       54.56       48.79      2.35 o 
   8  -6   3       68.66       79.46      3.95 o 
  -8  -5   3        5.67        8.14      2.25 o 
  -7  -5   3      361.14      317.80      9.17 o 
  -6  -5   3      197.61      190.98      6.41 o 
  -5  -5   3       84.37      104.20      4.40 o 
  -4  -5   3        0.90        1.43      1.06 o 
  -3  -5   3      151.42      172.34      4.91 o 
  -2  -5   3      320.44      327.75      5.04 o 
  -1  -5   3      209.95      342.74      4.95 o 
   0  -5   3      372.29      306.13      5.83 o 
   1  -5   3     1284.65     1150.15     12.99 o 
   2  -5   3     1527.58     1593.55     17.51 o 
   3  -5   3      294.92      429.07      6.02 o 
   4  -5   3     1042.78     1203.41     13.93 o 
   5  -5   3       39.79       39.28      1.66 o 
   6  -5   3      121.85      120.10      3.00 o 
   7  -5   3      472.97      453.50     12.40 o 
   8  -5   3       85.80       69.65      3.75 o 
  -8  -4   3       32.60       34.01      3.31 o 
  -7  -4   3      255.40      237.36      7.53 o 
  -6  -4   3      460.29      504.46     11.35 o 
  -5  -4   3        0.21        0.58      1.09 o 
  -4  -4   3     2305.15     2413.59     37.34 o 
  -3  -4   3      554.99      502.51      9.74 o 
  -2  -4   3      899.63      854.97     14.34 o 
  -1  -4   3     1388.43     1463.39     15.89 o 
   0  -4   3     1105.43     1178.51     13.00 o 
   1  -4   3       72.11       99.31      2.27 o 
   2  -4   3      437.16      456.49      6.01 o 
   3  -4   3      405.14      321.53      4.16 o 
   4  -4   3     1697.83     1572.83     13.98 o 
   5  -4   3      205.58      201.23      3.72 o 
   6  -4   3       13.78       10.85      1.04 o 
   7  -4   3      331.00      318.15      5.42 o 
   8  -4   3       53.51       53.90      3.41 o 
   9  -4   3       63.68       69.10      4.16 o 
  -9  -3   3       77.73       62.08      4.26 o 
  -8  -3   3       50.79       46.07      3.65 o 
  -7  -3   3        1.45        2.56      1.50 o 
  -6  -3   3      266.51      228.05      6.68 o 
  -5  -3   3      222.46      185.84      5.52 o 
  -4  -3   3     1949.06     1962.63     30.67 o 
  -3  -3   3      602.52      586.03     10.70 o 
  -2  -3   3      348.58      400.70      7.56 o 
  -1  -3   3       77.75       48.04      1.35 o 
   0  -3   3      371.62      518.55      6.23 o 
   1  -3   3        6.04        2.52      0.47 o 
   2  -3   3     1596.29     1395.90     20.21 o 
   3  -3   3     3140.41     3410.75     35.00 o 
   4  -3   3      469.20      477.68      6.34 o 
   5  -3   3      521.02      534.71      7.12 o 
   6  -3   3        7.90        7.95      1.77 o 
   7  -3   3      234.21      235.48      6.81 o 
   8  -3   3       69.84       75.06      4.02 o 
   9  -3   3      153.61      150.74      6.30 o 
  -9  -2   3       94.04      115.58      5.62 o 
  -8  -2   3        2.83        0.44      1.47 o 
  -7  -2   3      149.74      138.71      5.32 o 
  -6  -2   3      424.75      440.19      9.85 o 
  -5  -2   3       15.07        8.52      1.40 o 
  -4  -2   3      282.65      331.64      7.12 o 
  -3  -2   3      964.91      947.95     15.50 o 
  -2  -2   3     1984.57     1925.59     28.72 o 
  -1  -2   3      409.75      282.09      5.32 o 
   0  -2   3     1390.66     1853.03     19.20 o 
   1  -2   3       70.42       51.12      3.56 o 
   2  -2   3      170.70      147.49      2.62 o 
   3  -2   3      182.89      191.63      3.04 o 
   4  -2   3      299.99      220.04      4.05 o 
   5  -2   3     2169.24     2027.85     23.89 o 
   6  -2   3       79.43       78.03      3.48 o 
   7  -2   3        7.18        4.53      1.57 o 
   8  -2   3       58.31       59.97      3.71 o 
   9  -2   3       27.55       23.07      3.07 o 
  -9  -1   3      126.02      136.67      5.86 o 
  -8  -1   3       49.83       51.52      3.54 o 
  -7  -1   3        0.18       -0.99      1.23 o 
  -6  -1   3       98.72       94.79      3.88 o 
  -5  -1   3        2.13        3.48      1.09 o 
  -4  -1   3        5.61       33.70      1.84 o 
  -3  -1   3     1239.05     1005.91     15.98 o 
  -2  -1   3        2.63        6.78      0.75 o 
  -1  -1   3       14.87       13.14      1.02 o 
   0  -1   3     2966.67     3596.24     51.72 o 
   1  -1   3      157.53      124.37      1.90 o 
   2  -1   3        4.25       13.52      0.55 o 
   3  -1   3      374.80      241.80      3.49 o 
   4  -1   3     1305.82     1145.65     12.69 o 
   5  -1   3      524.14      499.11     10.12 o 
   6  -1   3      688.51      705.52     13.80 o 
   7  -1   3       38.32       35.98      2.90 o 
   9  -1   3        1.61        0.78      1.91 o 
  -9   0   3       17.75       22.56      2.73 o 
  -8   0   3      125.30      132.24      5.21 o 
  -7   0   3      294.81      271.87      7.22 o 
  -6   0   3     1033.88     1025.30     17.75 o 
  -5   0   3      744.02      664.63     11.93 o 
  -4   0   3       11.43       46.99      2.04 o 
  -3   0   3      236.67      256.66      3.69 o 
  -2   0   3        4.30       -0.37      0.37 o 
  -1   0   3    30380.38    33209.68    501.63 o 
   0   0   3     8384.26     8307.77     84.51 o 
   1   0   3      199.99      342.58      4.28 o 
   2   0   3      828.18      731.22      8.40 o 
   3   0   3      154.70      133.91      5.43 o 
   4   0   3       95.78      124.88      4.86 o 
   5   0   3      350.64      294.53      7.22 o 
   6   0   3     1584.33     1523.11     25.73 o 
   7   0   3       19.29       21.36      2.52 o 
   8   0   3       81.37       87.19      4.80 o 
  -9   1   3      657.87      651.11     13.95 o 
  -8   1   3      127.29      133.78      3.73 o 
  -7   1   3       20.08       15.12      1.35 o 
  -6   1   3        7.97        7.05      0.97 o 
  -5   1   3      236.25      274.83      4.43 o 
  -4   1   3       48.20       32.65      1.22 o 
  -3   1   3       38.79        6.68      1.07 o 
  -2   1   3      592.67      434.96      5.25 o 
  -1   1   3       90.65       35.42      1.04 o 
   0   1   3      151.86       94.82      1.73 o 
   1   1   3       19.55       33.80      1.07 o 
   2   1   3       45.33       63.84      1.60 o 
   3   1   3       45.60      101.84      2.26 o 
   4   1   3      200.65      160.44      3.25 o 
   5   1   3     1498.47     1427.09     23.92 o 
   6   1   3      741.35      629.23     13.05 o 
   7   1   3        5.66        3.95      1.67 o 
   8   1   3       71.62       67.87      4.43 o 
  -9   2   3      383.53      382.34     10.26 o 
  -8   2   3      447.42      456.92      7.45 o 
  -7   2   3        4.56        5.62      1.60 o 
  -6   2   3      830.21      812.00     10.25 o 
  -5   2   3      951.24      927.43     10.97 o 
  -4   2   3      253.59      181.10      2.95 o 
  -3   2   3       58.43       24.27      1.02 o 
  -2   2   3     1943.20     2295.36     23.79 o 
  -1   2   3     1623.68     2062.60     30.63 o 
   0   2   3     3726.22     3802.94    108.25 o 
   1   2   3      864.89      688.78      8.03 o 
   2   2   3      155.19      116.90      2.36 o 
   3   2   3     1109.73     1117.75     12.97 o 
   4   2   3      166.79      161.79      3.40 o 
   5   2   3      421.80      383.60      9.03 o 
   6   2   3       93.78       91.45      4.33 o 
   7   2   3      352.88      337.02      9.47 o 
   8   2   3       53.21       59.87      4.23 o 
  -9   3   3       40.52       42.59      3.48 o 
  -8   3   3      614.24      586.64     12.78 o 
  -7   3   3      549.90      545.31     11.55 o 
  -6   3   3      749.26      786.26      9.85 o 
  -5   3   3       19.32       28.22      1.50 o 
  -4   3   3     1636.30     1914.31     21.42 o 
  -3   3   3       31.65       57.82      1.11 o 
  -2   3   3      502.68      700.04     11.99 o 
  -1   3   3      134.10       70.45      1.36 o 
   0   3   3     5666.01     5893.46    108.78 o 
   1   3   3      265.19      233.06      2.71 o 
   2   3   3      468.28      520.86     12.44 o 
   3   3   3      129.96      144.66      4.97 o 
   4   3   3       75.45       66.86      2.26 o 
   5   3   3       53.83       53.63      2.26 o 
   6   3   3      134.55      141.17      5.62 o 
   7   3   3      113.58      110.50      5.18 o 
   8   3   3       29.89       25.76      3.20 o 
  -9   4   3        1.15        0.51      1.40 o 
  -8   4   3      165.78      163.18      5.86 o 
  -7   4   3      351.49      361.96      8.79 o 
  -6   4   3      221.13      216.26      6.00 o 
  -5   4   3      704.08      603.41     11.52 o 
  -4   4   3      342.48      278.38      6.41 o 
  -3   4   3       40.59       13.49      1.36 o 
  -2   4   3      108.27       76.53      2.86 o 
  -1   4   3      206.75      174.68      2.59 o 
   0   4   3       11.95       10.45      0.58 o 
   1   4   3     1283.56     1267.10     19.23 o 
   2   4   3     1546.84     1509.77     16.97 o 
   3   4   3      332.40      308.95      8.43 o 
   4   4   3        6.13        4.11      0.91 o 
   5   4   3        0.94        2.73      0.96 o 
   6   4   3      277.93      239.77      7.56 o 
   7   4   3       34.86       27.70      3.10 o 
  -9   5   3        0.15        2.15      1.50 o 
  -8   5   3       11.80       16.15      2.21 o 
  -7   5   3       12.11        9.81      1.70 o 
  -6   5   3     1432.82     1415.92     23.65 o 
  -5   5   3     2480.88     2649.41     40.55 o 
  -4   5   3        3.10        3.92      1.09 o 
  -3   5   3      400.26      449.80      9.13 o 
  -2   5   3       34.41       38.43      2.35 o 
  -1   5   3       17.70       35.80      0.94 o 
   0   5   3      187.41      149.70      2.21 o 
   1   5   3     3823.99     3942.18     35.91 o 
   2   5   3      257.16      253.12      7.29 o 
   3   5   3       70.83       77.26      4.19 o 
   4   5   3       44.81       36.10      2.01 o 
   5   5   3      137.49      150.21      4.46 o 
   6   5   3       48.54       51.25      3.71 o 
  -9   6   3        4.92        8.42      1.98 o 
  -8   6   3      184.84      204.78      6.68 o 
  -7   6   3      452.48      432.29     10.12 o 
  -6   6   3      700.63      686.41     13.46 o 
  -5   6   3       46.91       43.14      2.76 o 
  -4   6   3     1479.21     1483.04     24.33 o 
  -3   6   3     1162.01     1189.67     20.04 o 
  -2   6   3       56.15       60.87      3.59 o 
  -1   6   3      281.23      264.19      4.45 o 
   0   6   3      509.94      503.98      5.42 o 
   1   6   3      353.77      366.11      4.38 o 
   2   6   3       24.75       29.51      1.98 o 
   3   6   3      580.57      609.06      8.80 o 
   4   6   3      424.03      442.94      7.42 o 
   5   6   3       35.94       35.08      2.20 o 
   6   6   3       53.41       52.81      3.95 o 
  -8   7   3       78.07       65.93      3.92 o 
  -7   7   3       26.11       24.33      2.52 o 
  -6   7   3       13.86       11.07      1.87 o 
  -5   7   3     1055.87     1043.97     18.74 o 
  -4   7   3      641.12      652.61      9.23 o 
  -3   7   3      125.93      122.61      3.20 o 
  -2   7   3        7.92        9.06      1.60 o 
  -1   7   3        4.06        2.81      0.82 o 
   0   7   3       38.02       40.03      2.23 o 
   1   7   3       17.59       20.65      2.04 o 
   2   7   3     1365.45     1426.31     16.92 o 
   3   7   3      388.91      409.84      6.88 o 
   4   7   3        1.82        2.76      1.07 o 
   5   7   3       24.97       30.51      2.17 o 
  -7   8   3       31.26       37.92      2.28 o 
  -6   8   3       91.47       97.37      5.23 o 
  -5   8   3      648.14      647.09      9.58 o 
  -4   8   3      255.18      275.33      5.98 o 
  -3   8   3      697.56      689.07      9.86 o 
  -2   8   3      276.39      297.47     11.72 o 
  -1   8   3       18.87       22.04      1.50 o 
   0   8   3       91.11       95.33      2.79 o 
   1   8   3      120.73      127.54      4.87 o 
   2   8   3       26.38       38.81      3.07 o 
   3   8   3       19.17       24.16      2.59 o 
   4   8   3      119.77      135.65      5.86 o 
  -7   9   3       41.55       37.55      3.54 o 
  -6   9   3       10.52       11.76      2.32 o 
  -5   9   3       52.79       54.48      2.57 o 
  -4   9   3      635.26      609.56      9.26 o 
  -3   9   3      510.75      503.57      7.99 o 
  -2   9   3       20.49       27.36      3.53 o 
  -1   9   3       21.91       20.28      1.55 o 
   0   9   3      164.25      152.82      5.52 o 
   1   9   3        6.44        8.62      1.91 o 
   2   9   3        1.73        4.46      1.81 o 
   3   9   3      168.01      184.40      6.78 o 
  -5  10   3       17.40       22.15      2.79 o 
  -4  10   3      194.97      179.50      6.64 o 
  -3  10   3       70.38       65.15      2.83 o 
  -2  10   3      384.40      380.73      6.76 o 
  -1  10   3      106.08      109.24      4.84 o 
   0  10   3       79.27       86.38      4.36 o 
   1  10   3       33.82       44.30      3.48 o 
  -1 -11   4      152.65      164.27      6.41 o 
   0 -11   4      524.18      553.69     12.81 o 
   1 -11   4        6.70       11.18      2.25 o 
   2 -11   4        0.49        0.65      1.64 o 
   3 -11   4       72.35       77.59      4.43 o 
   4 -11   4      166.00      166.21      6.54 o 
  -3 -10   4        5.35       10.19      2.04 o 
  -2 -10   4       23.60       36.29      2.14 o 
  -1 -10   4      366.87      365.30      6.49 o 
   0 -10   4      690.47      667.45      9.65 o 
   1 -10   4       17.57       14.38      2.32 o 
   2 -10   4      214.91      199.84      6.61 o 
   3 -10   4        0.90        3.37      1.64 o 
   4 -10   4        6.05        3.20      1.67 o 
   5 -10   4      203.60      193.88      6.99 o 
  -5  -9   4      106.28      105.12      5.18 o 
  -4  -9   4       10.46       14.34      2.32 o 
  -3  -9   4       19.31        9.34      1.87 o 
  -2  -9   4      183.50      176.80      4.16 o 
  -1  -9   4      228.06      213.05      4.46 o 
   0  -9   4      105.86      114.66      3.11 o 
   1  -9   4      470.33      481.00     13.85 o 
   2  -9   4      110.54      115.94      3.22 o 
   3  -9   4       19.95       28.04      2.59 o 
   4  -9   4       58.36       62.15      3.68 o 
   5  -9   4      391.22      364.07      9.51 o 
   6  -9   4        6.67        8.01      2.08 o 
  -6  -8   4      169.35      170.37      6.61 o 
  -5  -8   4       56.21       72.17      4.05 o 
  -4  -8   4        0.01        1.53      1.33 o 
  -3  -8   4       35.45       32.44      2.76 o 
  -2  -8   4        1.65        2.63      0.94 o 
  -1  -8   4        2.63        3.97      1.82 o 
   0  -8   4      384.06      397.68      6.25 o 
   1  -8   4      652.19      660.77      9.02 o 
   2  -8   4      190.02      187.12      3.97 o 
   3  -8   4      282.98      280.15      5.15 o 
   4  -8   4        2.41        0.42      0.77 o 
   5  -8   4       25.68       33.77      2.93 o 
   6  -8   4       89.64      102.49      4.63 o 
   7  -8   4       34.70       52.44      3.58 o 
  -6  -7   4       82.59       83.31      4.57 o 
  -5  -7   4      170.69      164.85      6.00 o 
  -4  -7   4     1198.85     1215.77     21.64 o 
  -3  -7   4      347.36      356.41      8.45 o 
  -2  -7   4       95.94       92.56      4.29 o 
  -1  -7   4       58.58       57.73      2.02 o 
   0  -7   4       40.20       34.91      1.60 o 
   1  -7   4        2.21        5.93      1.94 o 
   2  -7   4       56.03       43.92      3.12 o 
   3  -7   4      866.80      875.95     11.18 o 
   4  -7   4       12.79       13.83      1.24 o 
   5  -7   4       79.93       73.48      2.53 o 
   6  -7   4      328.50      299.10      5.79 o 
   7  -7   4       26.09       19.59      2.32 o 
   8  -7   4       10.81        8.38      2.04 o 
  -7  -6   4        0.59        1.47      1.77 o 
  -6  -6   4       20.24       20.82      2.52 o 
  -5  -6   4     1145.94     1110.35     20.27 o 
  -4  -6   4      176.02      171.08      5.52 o 
  -3  -6   4       90.60       98.37      3.78 o 
  -2  -6   4      116.94      111.52      2.79 o 
  -1  -6   4        7.62        1.52      0.65 o 
   0  -6   4      121.79      101.09      3.70 o 
   1  -6   4     1924.54     1853.33     20.33 o 
   2  -6   4     1137.54     1066.88     12.72 o 
   3  -6   4      393.39      385.59      5.91 o 
   4  -6   4       45.82       47.18      1.86 o 
   5  -6   4       56.66       67.12      2.29 o 
   6  -6   4      668.86      650.23      9.14 o 
   7  -6   4       42.68       46.00      2.13 o 
   8  -6   4       36.35       46.14      3.31 o 
  -8  -5   4       40.68       44.19      3.65 o 
  -7  -5   4       51.38       54.31      3.85 o 
  -6  -5   4       19.05       18.06      2.32 o 
  -5  -5   4      610.95      638.40     13.08 o 
  -4  -5   4       34.19       40.48      2.52 o 
  -3  -5   4     1773.63     1795.12     28.52 o 
  -2  -5   4      614.44      570.87     10.73 o 
  -1  -5   4        3.31        2.03      0.75 o 
   0  -5   4      464.97      456.81      6.18 o 
   1  -5   4      490.64      471.41      6.41 o 
   2  -5   4      398.63      427.59      6.66 o 
   3  -5   4       13.73        4.99      1.48 o 
   4  -5   4     2018.01     2102.36     22.95 o 
   5  -5   4        7.30       14.89      1.17 o 
   6  -5   4      269.15      281.12      4.99 o 
   7  -5   4       57.89       58.88      3.41 o 
   8  -5   4       69.27       71.32      3.92 o 
  -8  -4   4       16.52       14.55      2.59 o 
  -7  -4   4       88.96       89.89      4.60 o 
  -6  -4   4      313.94      323.12      8.48 o 
  -5  -4   4        3.30        1.02      1.09 o 
  -4  -4   4     2871.53     2834.22     43.21 o 
  -3  -4   4     1465.33     1370.26     22.11 o 
  -2  -4   4       30.65       28.96      1.87 o 
  -1  -4   4       13.37       24.74      1.96 o 
   0  -4   4        9.37       26.64      1.38 o 
   1  -4   4      114.21       77.57      1.94 o 
   2  -4   4      109.86       57.63      1.73 o 
   3  -4   4       33.25        7.94      0.53 o 
   4  -4   4     1915.41     2024.92     21.96 o 
   5  -4   4        0.12        0.54      0.64 o 
   6  -4   4        3.76        8.39      1.02 o 
   7  -4   4       53.26       57.04      3.37 o 
   8  -4   4        8.63        3.88      1.50 o 
  -9  -3   4       71.26       79.87      4.70 o 
  -8  -3   4       53.92       65.28      4.12 o 
  -7  -3   4       83.82       79.83      4.02 o 
  -6  -3   4       23.33       25.90      2.39 o 
  -5  -3   4       60.43       55.57      3.00 o 
  -4  -3   4      933.68      970.99     16.66 o 
  -3  -3   4       18.66       15.03      1.43 o 
  -2  -3   4     3562.84     3721.32     54.28 o 
  -1  -3   4       69.07       15.30      1.26 o 
   0  -3   4       79.40      143.75      2.54 o 
   1  -3   4      185.44      154.56      2.74 o 
   2  -3   4      699.11      767.99      9.09 o 
   3  -3   4     1287.88     1621.00     17.64 o 
   4  -3   4      166.65      260.92      4.16 o 
   5  -3   4      882.67      866.14     10.53 o 
   6  -3   4      708.77      696.05     13.70 o 
   7  -3   4      673.96      624.39     13.08 o 
   8  -3   4       17.70       10.73      2.01 o 
  -9  -2   4      195.21      208.32      7.39 o 
  -8  -2   4      396.47      391.50     10.02 o 
  -7  -2   4        0.23        0.89      1.23 o 
  -6  -2   4       61.39       63.79      3.34 o 
  -5  -2   4        9.44       15.71      1.67 o 
  -4  -2   4      217.80      199.50      5.08 o 
  -3  -2   4     1922.88     1833.45     27.94 o 
  -2  -2   4     3536.87     3532.11     51.31 o 
  -1  -2   4      154.75       96.86      1.76 o 
   0  -2   4      512.69      589.25      5.52 o 
   1  -2   4       95.91      106.00      3.13 o 
   2  -2   4     1473.17     1511.79     13.13 o 
   3  -2   4      145.96       98.43      2.05 o 
   4  -2   4     1329.24     1272.48     14.19 o 
   5  -2   4     1367.18     1366.92     22.83 o 
   6  -2   4      202.89      203.11      6.10 o 
   7  -2   4      451.62      443.98     10.56 o 
   8  -2   4       69.24       76.32      4.26 o 
  -9  -1   4      100.31      112.03      5.25 o 
  -8  -1   4      123.61      123.11      5.11 o 
  -7  -1   4      696.43      691.59     13.77 o 
  -6  -1   4      398.08      389.42      8.62 o 
  -5  -1   4       13.30        2.08      0.99 o 
  -4  -1   4     1237.53     1253.97     20.00 o 
  -3  -1   4     1367.25     1352.00     14.82 o 
  -2  -1   4       83.37       94.45      1.83 o 
  -1  -1   4      116.16       72.46      2.45 o 
   0  -1   4        4.73       19.42      1.24 o 
   1  -1   4     1358.57     1218.27     15.36 o 
   2  -1   4     1933.81     1925.98     16.36 o 
   3  -1   4       34.93       24.52      1.06 o 
   4  -1   4     1251.27     1347.36     14.73 o 
   5  -1   4      303.38      348.23      8.11 o 
   6  -1   4       49.09       47.70      3.03 o 
   7  -1   4     1065.36      962.84     18.40 o 
   8  -1   4      226.19      201.31      7.05 o 
  -9   0   4       14.18       20.41      1.93 o 
  -8   0   4      319.53      335.60      6.29 o 
  -7   0   4      496.19      503.20     10.70 o 
  -6   0   4      477.36      503.96      7.65 o 
  -5   0   4      319.31      332.56      5.13 o 
  -4   0   4        0.91        6.75      0.72 o 
  -3   0   4      224.09      190.09      4.26 o 
  -2   0   4     1146.95     1140.26     12.33 o 
  -1   0   4    21616.63    23601.88    237.85 o 
   0   0   4     3425.93     3497.41     35.65 o 
   1   0   4        1.44        2.65      0.47 o 
   2   0   4      267.90      313.77      5.26 o 
   3   0   4      915.65      910.17     11.93 o 
   4   0   4       34.34       23.55      1.31 o 
   5   0   4     1201.77     1221.33     21.02 o 
   6   0   4     1183.33     1164.49     20.89 o 
   7   0   4      282.27      255.21      7.70 o 
   8   0   4       74.33       66.03      4.33 o 
  -9   1   4      126.41      144.04      4.10 o 
  -8   1   4      481.21      518.13     21.64 o 
  -7   1   4        4.71        5.31      1.04 o 
  -6   1   4      568.94      585.58      8.06 o 
  -5   1   4      901.12      897.64     10.79 o 
  -4   1   4      504.24      429.45      5.69 o 
  -3   1   4     2106.01     2164.29     29.49 o 
  -2   1   4      418.92      669.91     11.11 o 
  -1   1   4       72.44       85.48      2.56 o 
   0   1   4      182.50      233.97      3.39 o 
   1   1   4      587.88      474.54      6.37 o 
   2   1   4      231.79      139.83      4.05 o 
   3   1   4       94.11       52.83      1.72 o 
   4   1   4       12.49        9.48      0.93 o 
   5   1   4      750.85      811.97     15.37 o 
   6   1   4       75.32       73.70      3.88 o 
   8   1   4      595.60      515.60     13.08 o 
  -9   2   4        0.55        1.47      1.70 o 
  -8   2   4       41.64       45.45      3.41 o 
  -7   2   4      786.52      777.78     10.30 o 
  -6   2   4      928.04      951.80     11.62 o 
  -5   2   4      719.90      759.58      9.26 o 
  -4   2   4      329.37      403.91      5.88 o 
  -3   2   4       75.39       60.48      2.20 o 
  -2   2   4      144.65      133.05      2.15 o 
  -1   2   4       23.83       76.57      1.57 o 
   0   2   4     3680.29     3767.87     38.50 o 
   1   2   4     1430.26     1333.74     14.65 o 
   2   2   4      796.69      760.69     19.46 o 
   3   2   4       36.95       60.55      1.90 o 
   4   2   4      760.13      747.60      9.84 o 
   5   2   4       16.08       19.44      4.31 o 
   6   2   4       71.79       69.17      3.88 o 
   7   2   4      185.75      200.49      7.19 o 
   8   2   4      186.98      172.96      7.16 o 
  -9   3   4      175.60      194.32      6.95 o 
  -8   3   4       40.72       36.77      2.96 o 
  -7   3   4      306.63      300.87      7.94 o 
  -6   3   4      103.56      119.73      4.36 o 
  -5   3   4      771.65      820.59     14.72 o 
  -4   3   4     2680.07     2817.27     29.87 o 
  -3   3   4     2037.12     2054.71     33.72 o 
  -2   3   4      467.96      436.79      8.52 o 
  -1   3   4        7.60       22.66      0.87 o 
   0   3   4     1737.01     1898.43     20.18 o 
   1   3   4      116.02      131.73      1.90 o 
   2   3   4     2562.71     2598.82     27.65 o 
   3   3   4      972.11      920.99     11.42 o 
   4   3   4      304.63      265.06      6.92 o 
   5   3   4      108.78      114.25      4.91 o 
   6   3   4       49.40       44.94      3.48 o 
   7   3   4       44.71       31.42      3.27 o 
  -9   4   4      107.55      105.90      5.08 o 
  -8   4   4        0.87       -1.02      1.26 o 
  -7   4   4       56.23       49.07      3.07 o 
  -6   4   4      645.72      634.68     12.61 o 
  -5   4   4     1315.19     1311.28     21.84 o 
  -4   4   4     1024.93     1017.94     17.34 o 
  -3   4   4     1130.05     1269.64     20.78 o 
  -2   4   4      475.63      530.28     10.26 o 
  -1   4   4     1514.35     1557.03     16.81 o 
   0   4   4      430.16      454.58      4.80 o 
   1   4   4     1250.01     1242.70     15.29 o 
   2   4   4     1586.81     1537.29     20.53 o 
   3   4   4      494.74      465.50      6.99 o 
   4   4   4      170.15      173.72      6.30 o 
   5   4   4      194.41      192.47      4.53 o 
   6   4   4       57.44       68.35      4.09 o 
   7   4   4       13.72       14.34      2.62 o 
  -9   5   4      207.53      231.60      7.53 o 
  -8   5   4      181.32      212.35      6.92 o 
  -7   5   4        3.86        5.83      1.60 o 
  -6   5   4      461.16      449.77     10.02 o 
  -5   5   4     1111.03     1176.18     20.17 o 
  -4   5   4      514.93      539.89     10.87 o 
  -3   5   4     1465.76     1470.91     24.02 o 
  -2   5   4     1610.82     1601.72     25.76 o 
  -1   5   4       46.19       67.48      3.77 o 
   0   5   4        1.04        0.88      0.41 o 
   1   5   4      865.15      903.49     11.01 o 
   2   5   4       24.92       27.09      1.55 o 
   3   5   4       12.46       11.63      1.23 o 
   4   5   4      141.75      151.89      3.87 o 
   5   5   4      278.77      302.54      6.08 o 
   6   5   4       75.49       74.65      4.50 o 
  -8   6   4        9.72        8.69      1.98 o 
  -7   6   4        6.62        5.38      1.70 o 
  -6   6   4        0.68       -0.44      1.06 o 
  -5   6   4      177.94      173.16      5.59 o 
  -4   6   4     2003.99     1947.33     31.21 o 
  -3   6   4     1141.50     1155.26     19.97 o 
  -2   6   4      547.42      582.23      8.11 o 
  -1   6   4      166.12      160.10      5.76 o 
   0   6   4       86.96       86.69      2.41 o 
   1   6   4        9.80        7.84      0.95 o 
   2   6   4      300.09      308.01      5.34 o 
   3   6   4     1235.90     1276.03     15.75 o 
   4   6   4      321.67      318.64      6.14 o 
   5   6   4       38.78       42.65      2.38 o 
  -8   7   4      606.32      590.63     13.36 o 
  -7   7   4      197.68      196.16      6.54 o 
  -6   7   4        2.69        6.85      1.70 o 
  -5   7   4       52.59       57.18      3.41 o 
  -4   7   4       56.21       63.04      3.54 o 
  -3   7   4      454.08      444.16      7.03 o 
  -2   7   4      415.30      400.58      6.44 o 
  -1   7   4     1038.34     1037.63     12.78 o 
   0   7   4        3.27        2.90      1.36 o 
   1   7   4       17.93       12.95      1.94 o 
   2   7   4        0.55        1.06      1.40 o 
   3   7   4        0.50       -0.95      1.12 o 
   4   7   4        5.47        6.78      1.34 o 
   5   7   4      240.05      261.51      5.97 o 
  -7   8   4        6.73       11.28      2.15 o 
  -6   8   4       53.06       54.65      2.65 o 
  -5   8   4       99.95       92.09      3.46 o 
  -4   8   4       80.44       79.63      2.93 o 
  -3   8   4     1084.17     1031.67     13.34 o 
  -2   8   4      865.88      812.57     10.95 o 
  -1   8   4       99.31       87.92      2.80 o 
   0   8   4       17.57       17.62      2.18 o 
   1   8   4       26.40       21.60      2.35 o 
   2   8   4       40.36       40.68      3.31 o 
   3   8   4       52.74       64.98      3.99 o 
  -6   9   4      329.02      333.12      7.19 o 
  -5   9   4      195.70      202.94      8.67 o 
  -4   9   4      231.11      226.19      5.18 o 
  -3   9   4       22.72       23.56      3.54 o 
  -2   9   4        9.10        9.13      1.57 o 
  -1   9   4      227.71      205.94      6.68 o 
   0   9   4      733.90      691.93     14.52 o 
   1   9   4      129.28      127.84      5.32 o 
   2   9   4        2.44       -1.33      1.33 o 
  -4  10   4        1.45        0.84      1.18 o 
  -3  10   4        1.00       -0.89      1.48 o 
  -2  10   4      208.80      219.57      5.04 o 
  -1  10   4      169.86      165.36      6.10 o 
   0  10   4       23.98       31.79      3.00 o 
  -1 -11   5       45.99       64.28      4.31 o 
   0 -11   5      275.77      283.63      8.52 o 
   1 -11   5       83.15       86.65      4.74 o 
   2 -11   5       23.05       16.76      2.66 o 
   3 -11   5        6.06        6.17      2.11 o 
  -3 -10   5        2.98        3.37      1.70 o 
  -2 -10   5       26.10       32.38      2.11 o 
  -1 -10   5       60.09       61.00      2.64 o 
   0 -10   5      179.99      160.62      4.05 o 
   1 -10   5        5.20        1.31      2.15 o 
   2 -10   5      625.91      634.41     13.83 o 
   3 -10   5      165.92      178.31      6.44 o 
   4 -10   5       22.58       31.45      3.07 o 
   5 -10   5       11.87       12.37      2.42 o 
  -4  -9   5       60.09       70.23      4.09 o 
  -3  -9   5      118.04      100.11      4.53 o 
  -2  -9   5      196.80      185.13      4.40 o 
  -1  -9   5       42.18       42.02      2.15 o 
   0  -9   5      123.03      121.45      3.31 o 
   1  -9   5      390.74      396.18      6.65 o 
   2  -9   5      227.74      228.89      6.05 o 
   3  -9   5      346.65      319.39      5.94 o 
   4  -9   5       38.37       34.11      2.96 o 
   5  -9   5       45.30       54.04      3.78 o 
   6  -9   5        5.58        7.46      2.08 o 
  -5  -8   5        0.09       -0.31      1.53 o 
  -4  -8   5      106.57      103.65      4.70 o 
  -3  -8   5      337.03      332.22      8.48 o 
  -2  -8   5      178.64      180.85      6.17 o 
  -1  -8   5        1.19        0.34      0.83 o 
   0  -8   5        1.63        1.89      0.86 o 
   1  -8   5      118.48      127.93      3.25 o 
   2  -8   5       26.62       30.25      1.78 o 
   3  -8   5      660.47      628.26      9.05 o 
   4  -8   5      134.03      133.33      3.52 o 
   5  -8   5      441.03      432.97      7.18 o 
   6  -8   5       16.31       14.65      2.21 o 
   7  -8   5       27.40       21.60      2.52 o 
  -6  -7   5       35.90       22.01      2.66 o 
  -5  -7   5      477.17      451.17     10.94 o 
  -4  -7   5     1947.91     1944.16     31.93 o 
  -3  -7   5      712.39      734.21     14.28 o 
  -2  -7   5       12.93       18.65      1.40 o 
  -1  -7   5      308.02      311.29      5.31 o 
   0  -7   5      257.33      245.01      8.09 o 
   1  -7   5       57.37       47.59      2.83 o 
   2  -7   5      750.80      728.18      9.77 o 
   3  -7   5     2220.27     2273.75     25.22 o 
   4  -7   5        4.25        4.46      1.01 o 
   5  -7   5        4.03        7.65      1.19 o 
   6  -7   5      135.53      146.34      3.76 o 
   7  -7   5       48.36       46.38      2.30 o 
  -7  -6   5        6.41       14.41      2.56 o 
  -6  -6   5        1.28        0.55      1.64 o 
  -5  -6   5       41.06       34.93      3.03 o 
  -4  -6   5       53.44       53.63      3.24 o 
  -3  -6   5      320.58      325.74      7.84 o 
  -2  -6   5     1344.20     1341.88     22.15 o 
  -1  -6   5      399.80      333.38      5.32 o 
   0  -6   5       56.78       37.81      1.66 o 
   1  -6   5      194.87      201.62      3.84 o 
   2  -6   5      497.05      533.01      7.53 o 
   3  -6   5       15.91       19.70      1.31 o 
   4  -6   5      365.62      364.80      5.92 o 
   5  -6   5      457.50      444.31      6.88 o 
   6  -6   5     1007.27      969.56     12.48 o 
   7  -6   5       15.09       16.22      2.21 o 
   8  -6   5        0.15        1.81      1.53 o 
  -8  -5   5       18.14       21.60      3.00 o 
  -7  -5   5       27.86       34.11      3.24 o 
  -6  -5   5       17.05        9.34      2.04 o 
  -5  -5   5      277.82      277.46      7.50 o 
  -4  -5   5       22.99       19.59      1.98 o 
  -3  -5   5     2304.07     2320.12     35.95 o 
  -2  -5   5     1424.95     1364.30     22.11 o 
  -1  -5   5       56.29       49.72      1.79 o 
   0  -5   5      106.93       96.36      3.56 o 
   1  -5   5      729.88      704.49      9.11 o 
   2  -5   5       51.79       71.44      2.18 o 
   3  -5   5      284.35      247.18      7.55 o 
   4  -5   5     1118.59     1162.33     13.85 o 
   5  -5   5      174.85      179.46      6.75 o 
   6  -5   5       12.98       13.39      1.31 o 
   7  -5   5       67.22       59.36      3.58 o 
   8  -5   5       85.71       91.73      4.60 o 
  -8  -4   5      295.73      298.01      9.00 o 
  -7  -4   5      630.41      641.60     13.94 o 
  -6  -4   5       12.81        7.22      1.84 o 
  -5  -4   5       48.71       40.75      2.62 o 
  -4  -4   5      569.79      585.18     11.48 o 
  -3  -4   5      720.77      803.89     14.24 o 
  -2  -4   5     1280.29     1411.59     22.45 o 
  -1  -4   5     4296.85     4391.20     63.92 o 
   0  -4   5      907.85      780.43      9.42 o 
   1  -4   5      466.63      390.55      5.57 o 
   2  -4   5       57.60       83.12      2.16 o 
   3  -4   5      241.59      262.24      4.34 o 
   4  -4   5       18.17       26.71      1.42 o 
   5  -4   5       31.96       26.60      1.45 o 
   6  -4   5     1119.84     1003.90     18.50 o 
   7  -4   5      488.43      484.35     11.35 o 
   8  -4   5       15.77       17.41      2.39 o 
  -8  -3   5      222.18      233.78      7.63 o 
  -7  -3   5      168.56      153.67      5.59 o 
  -6  -3   5       12.14       15.64      2.04 o 
  -5  -3   5      114.55      114.83      4.19 o 
  -4  -3   5      293.35      287.00      6.71 o 
  -3  -3   5      581.39      566.95     10.49 o 
  -2  -3   5     6326.36     6539.99     65.93 o 
  -1  -3   5     1193.09     1069.96     12.30 o 
   0  -3   5      115.57      180.85      3.12 o 
   1  -3   5       13.35        5.65      0.68 o 
   2  -3   5     1437.51     1512.63     16.65 o 
   3  -3   5      129.13      113.04      2.48 o 
   4  -3   5      495.72      477.68      6.53 o 
   5  -3   5      723.89      697.99     13.73 o 
   6  -3   5     1564.17     1428.18     24.64 o 
   7  -3   5        0.67        1.53      1.47 o 
   8  -3   5      211.18      194.42      6.92 o 
  -9  -2   5      227.65      206.72      7.29 o 
  -8  -2   5      108.80      102.29      4.77 o 
  -7  -2   5      327.97      350.41      8.82 o 
  -6  -2   5     1106.91     1107.15     19.35 o 
  -5  -2   5      153.61      109.14      3.88 o 
  -4  -2   5      238.79      222.29      5.45 o 
  -3  -2   5      357.21      322.89      8.04 o 
  -2  -2   5     1671.98     1845.01     19.59 o 
  -1  -2   5      492.22      586.21     11.76 o 
   0  -2   5     2722.70     2757.60     28.44 o 
   1  -2   5     2537.50     2355.99     25.46 o 
   2  -2   5     2845.17     2896.57     24.32 o 
   3  -2   5       99.39       70.16      1.40 o 
   4  -2   5      547.83      553.90      8.50 o 
   5  -2   5       15.58       13.05      1.74 o 
   6  -2   5      182.45      183.18      5.96 o 
   7  -2   5     1315.54     1242.76     22.69 o 
   8  -2   5      234.51      239.57      7.80 o 
  -9  -1   5        8.16        2.09      1.30 o 
  -8  -1   5      330.19      349.90      6.55 o 
  -7  -1   5      947.88      937.87     17.21 o 
  -6  -1   5      580.25      595.41      8.45 o 
  -5  -1   5      108.41      110.21      2.72 o 
  -4  -1   5       52.66       68.56      1.94 o 
  -3  -1   5      163.53      156.50      2.91 o 
  -2  -1   5      681.16      671.11      7.91 o 
  -1  -1   5     7836.67     8885.77    202.43 o 
   0  -1   5     1686.48     1635.21     20.78 o 
   1  -1   5      238.53      181.59      2.93 o 
   2  -1   5      217.56      262.68      3.03 o 
   3  -1   5     1037.74     1126.94     10.23 o 
   4  -1   5      173.16      170.78      5.11 o 
   5  -1   5       70.10       76.90      3.61 o 
   6  -1   5       57.45       55.71      3.24 o 
   7  -1   5     1019.60      939.98     18.47 o 
   8  -1   5       13.42       14.89      2.45 o 
  -9   0   5        2.24       -1.05      1.05 o 
  -8   0   5       68.61       77.28      2.92 o 
  -7   0   5       16.75       17.45      1.44 o 
  -6   0   5      158.05      170.79      4.79 o 
  -5   0   5      532.92      522.12      7.16 o 
  -4   0   5     1526.52     1532.65     16.90 o 
  -3   0   5      975.54      980.03     11.11 o 
  -2   0   5      200.86      182.03      2.88 o 
  -1   0   5      529.59      563.10      6.82 o 
   0   0   5      781.45      963.26     10.88 o 
   1   0   5      749.67      692.07      8.26 o 
   2   0   5     1248.36     1100.19     12.50 o 
   3   0   5     1326.26     1260.94     14.43 o 
   4   0   5      150.74      152.38      3.27 o 
   5   0   5       39.13       37.62      2.69 o 
   6   0   5      277.27      251.97      7.36 o 
   7   0   5        0.35        0.51      1.40 o 
   8   0   5      435.15      408.47     11.21 o 
  -9   1   5       44.00       44.84      3.78 o 
  -8   1   5      139.44      140.25      3.75 o 
  -7   1   5       63.81       52.73      6.27 o 
  -6   1   5     1643.88     1647.75     20.89 o 
  -5   1   5      500.84      455.07      6.30 o 
  -4   1   5      488.70      549.63      6.99 o 
  -3   1   5      285.89      303.09      4.24 o 
  -2   1   5     2603.93     2834.86     29.30 o 
  -1   1   5     1523.95     1659.30     17.77 o 
   0   1   5     1257.71     1304.76     14.35 o 
   1   1   5      462.73      365.61      6.56 o 
   2   1   5      266.38      219.02      3.70 o 
   3   1   5       60.78       78.81      2.16 o 
   4   1   5      473.56      476.96      7.02 o 
   5   1   5      464.56      460.52      7.24 o 
   6   1   5        7.46       12.74      1.98 o 
   7   1   5      174.38      169.38      6.58 o 
   8   1   5      147.11      138.81      6.58 o 
  -9   2   5      194.66      207.98      7.39 o 
  -8   2   5      136.78      145.05      5.72 o 
  -7   2   5      166.51      160.86      5.66 o 
  -6   2   5      163.11      168.87      3.37 o 
  -5   2   5      297.21      332.91      4.91 o 
  -4   2   5      356.87      328.97      4.61 o 
  -3   2   5     3580.34     3847.80     39.39 o 
  -2   2   5      993.77      913.64     22.30 o 
  -1   2   5      270.50      252.60      3.71 o 
   0   2   5        2.64        0.28      0.78 o 
   1   2   5       35.65       41.14      1.45 o 
   2   2   5        9.49       16.91      2.50 o 
   3   2   5     1300.36     1274.08     14.95 o 
   4   2   5     2052.67     2047.62     23.04 o 
   5   2   5      289.88      296.38      5.58 o 
   6   2   5      160.17      132.27      5.66 o 
   7   2   5       70.35       82.59      4.80 o 
  -9   3   5      102.09       90.26      4.77 o 
  -8   3   5      225.50      212.82      6.99 o 
  -7   3   5       70.73       75.17      3.88 o 
  -6   3   5       49.49       38.54      2.59 o 
  -5   3   5     1342.82     1347.50     22.39 o 
  -4   3   5      664.05      617.95     11.76 o 
  -3   3   5     2154.55     2251.26     34.41 o 
  -2   3   5      169.39      176.64      2.76 o 
  -1   3   5     1159.88     1211.58     13.45 o 
   0   3   5      791.22      863.90     22.28 o 
   1   3   5      357.94      337.76     10.72 o 
   2   3   5     1196.27     1186.06     13.93 o 
   3   3   5      981.66      988.64     12.31 o 
   4   3   5        1.73        1.65      0.84 o 
   5   3   5       12.44       11.11      1.94 o 
   6   3   5       77.20       87.70      4.60 o 
   7   3   5        1.99        6.68      2.11 o 
  -9   4   5      390.49      401.18     10.77 o 
  -8   4   5       58.11       67.50      4.02 o 
  -7   4   5        1.59        3.75      1.50 o 
  -6   4   5       76.27       78.51      3.75 o 
  -5   4   5      386.89      374.23      8.65 o 
  -4   4   5        0.27       -0.72      0.72 o 
  -3   4   5        1.65        6.71      1.29 o 
  -2   4   5     3005.46     2853.37     43.14 o 
  -1   4   5     1821.60     1820.26     19.63 o 
   0   4   5       74.09       83.17      2.10 o 
   1   4   5       90.60      109.05      4.17 o 
   2   4   5       57.23       66.09      2.19 o 
   3   4   5       36.95       38.25      3.80 o 
   4   4   5      448.39      465.49      7.57 o 
   5   4   5      763.25      785.42     11.41 o 
   6   4   5      163.83      171.15      6.71 o 
  -9   5   5      121.77      137.18      5.86 o 
  -8   5   5       38.65       42.39      3.34 o 
  -7   5   5      120.39      103.58      4.63 o 
  -6   5   5       82.08       81.81      3.95 o 
  -5   5   5       10.59        7.05      1.50 o 
  -4   5   5      706.70      664.29     12.98 o 
  -3   5   5     1013.61      983.80     17.51 o 
  -2   5   5      576.12      621.09     12.27 o 
  -1   5   5      274.03      275.72      6.99 o 
   0   5   5      912.52      934.83     23.44 o 
   1   5   5      203.56      204.48      3.92 o 
   2   5   5      145.89      156.55      3.59 o 
   3   5   5        2.48        3.60      1.07 o 
   4   5   5      236.68      266.46      5.49 o 
   5   5   5       21.76       23.11      1.92 o 
   6   5   5       20.99       22.63      3.51 o 
  -8   6   5      294.08      287.03      8.59 o 
  -7   6   5      309.14      303.12      8.42 o 
  -6   6   5       11.28       15.64      2.08 o 
  -5   6   5       57.07       55.23      3.37 o 
  -4   6   5       38.60       33.97      2.79 o 
  -3   6   5       53.66       69.92      3.68 o 
  -2   6   5        3.09        1.06      1.33 o 
  -1   6   5      916.08      852.03     10.84 o 
   0   6   5      844.09      817.15     15.47 o 
   1   6   5       14.20       13.83      1.91 o 
   2   6   5       27.87       32.34      2.86 o 
   3   6   5      360.07      378.61      6.64 o 
   4   6   5        0.02       -0.30      0.94 o 
   5   6   5      208.93      230.46      5.51 o 
  -8   7   5      128.89      124.81      5.55 o 
  -7   7   5      155.81      150.71      5.89 o 
  -6   7   5      179.20      172.04      6.10 o 
  -5   7   5       94.85       93.33      4.33 o 
  -4   7   5      134.70      130.16      5.11 o 
  -3   7   5      227.99      219.75     10.77 o 
  -2   7   5      735.37      710.60      9.81 o 
  -1   7   5      419.13      414.42      6.59 o 
   0   7   5       22.28       25.66      2.39 o 
   1   7   5      729.08      706.72     14.45 o 
   2   7   5      661.74      599.18     13.12 o 
   3   7   5        1.02        0.44      1.53 o 
   4   7   5       17.22       24.77      2.93 o 
  -7   8   5       25.59       25.69      2.90 o 
  -6   8   5      344.06      340.50      9.37 o 
  -5   8   5        2.61        0.37      1.02 o 
  -4   8   5        3.10        4.05      1.20 o 
  -3   8   5       46.13       43.77      2.56 o 
  -2   8   5      249.19      241.46      5.86 o 
  -1   8   5       10.74        9.81      1.87 o 
   0   8   5      127.55      120.07      5.08 o 
   1   8   5      210.06      204.85      6.81 o 
   2   8   5        1.52        6.51      1.87 o 
   3   8   5        0.57        2.04      1.70 o 
  -5   9   5        6.43        6.11      1.70 o 
  -4   9   5       13.82       12.96      1.59 o 
  -3   9   5      164.55      173.93      4.43 o 
  -2   9   5       54.76       62.76      2.68 o 
  -1   9   5      224.12      220.15      7.19 o 
   0   9   5      253.73      259.98      8.04 o 
   1   9   5       98.13       97.55      4.87 o 
  -3  10   5        2.28        0.08      1.43 o 
  -2  10   5        3.19        3.88      1.81 o 
  -1 -11   6        3.77       -0.24      1.07 o 
   0 -11   6       74.14       71.42      2.99 o 
   1 -11   6       42.92       33.09      3.13 o 
   2 -11   6      195.95      186.42      6.99 o 
   3 -11   6      153.91      178.17      6.95 o 
  -3 -10   6        2.21        3.27      1.64 o 
  -2 -10   6        4.76        4.97      1.81 o 
  -1 -10   6      136.82      133.65      3.86 o 
   0 -10   6       14.60       17.75      1.68 o 
   1 -10   6        1.88        1.27      0.98 o 
   2 -10   6      456.00      460.64      7.87 o 
   3 -10   6      204.86      214.39      7.19 o 
   4 -10   6        0.29       -1.43      1.43 o 
   5 -10   6      255.77      240.93      7.91 o 
  -4  -9   6        5.37        4.12      1.84 o 
  -3  -9   6      434.20      401.52      9.95 o 
  -2  -9   6     1007.73      933.58     17.72 o 
  -1  -9   6      296.34      283.49      6.42 o 
   0  -9   6       13.41       13.51      1.47 o 
   1  -9   6      120.81      122.21      3.48 o 
   2  -9   6       11.42       11.43      1.45 o 
   3  -9   6      510.84      493.59      8.06 o 
   4  -9   6      690.28      709.70     10.42 o 
   5  -9   6      517.98      509.29     11.86 o 
   6  -9   6        1.32        3.20      1.81 o 
  -5  -8   6       41.46       47.06      3.48 o 
  -4  -8   6      246.16      254.77      7.60 o 
  -3  -8   6      214.40      205.97      6.44 o 
  -2  -8   6       69.65       63.55      3.51 o 
  -1  -8   6       39.18       37.55      2.02 o 
   0  -8   6      990.05      947.07     14.53 o 
   1  -8   6        7.01        9.27      1.67 o 
   2  -8   6       81.24       83.57      4.17 o 
   3  -8   6      267.34      267.68      5.26 o 
   4  -8   6      462.25      453.99      7.47 o 
   5  -8   6        4.85        7.89      1.32 o 
   6  -8   6       58.85       64.07      2.70 o 
  -6  -7   6       14.87       17.65      2.52 o 
  -5  -7   6       87.90       81.30      4.19 o 
  -4  -7   6      378.18      361.62      9.20 o 
  -3  -7   6       90.19       83.89      3.92 o 
  -2  -7   6      147.25      148.59      5.01 o 
  -1  -7   6     1037.82      998.32     12.59 o 
   0  -7   6     1132.86     1045.08     12.97 o 
   1  -7   6       43.20       39.52      3.61 o 
   2  -7   6      411.73      409.83      6.63 o 
   3  -7   6      300.64      308.21      5.56 o 
   4  -7   6        2.70        2.61      0.95 o 
   5  -7   6     1152.20     1095.03     13.95 o 
   6  -7   6      440.72      440.96      7.33 o 
   7  -7   6       57.12       65.45      4.02 o 
  -7  -6   6       15.60       17.85      2.69 o 
  -6  -6   6      259.92      251.87      7.77 o 
  -5  -6   6      467.03      492.77     11.28 o 
  -4  -6   6       14.96       10.02      1.87 o 
  -3  -6   6      515.76      535.94     11.11 o 
  -2  -6   6      732.39      731.49     13.77 o 
  -1  -6   6      114.68       79.97      2.44 o 
   0  -6   6      140.24      165.12      3.55 o 
   1  -6   6     1587.77     1602.88     29.25 o 
   2  -6   6       15.56        9.90      1.13 o 
   3  -6   6      109.11      110.71      3.00 o 
   4  -6   6      124.83      129.84      3.29 o 
   5  -6   6      303.32      314.64      7.65 o 
   6  -6   6       10.68        4.76      1.11 o 
   7  -6   6       49.54       44.02      3.34 o 
  -7  -5   6      171.79      180.69      6.58 o 
  -6  -5   6       31.26       34.35      2.86 o 
  -5  -5   6       63.13       62.05      3.54 o 
  -4  -5   6        5.27        6.78      1.50 o 
  -3  -5   6      181.31      180.35      5.25 o 
  -2  -5   6       64.42       76.36      3.31 o 
  -1  -5   6      148.97      130.36      4.09 o 
   0  -5   6     2068.64     1927.62     21.21 o 
   1  -5   6     2744.56     2765.67     35.78 o 
   2  -5   6       54.12       83.12      4.36 o 
   3  -5   6       71.31       95.63      4.70 o 
   4  -5   6      105.27      105.15      2.85 o 
   5  -5   6        0.70        1.61      0.82 o 
   6  -5   6      821.84      765.93     15.64 o 
   7  -5   6      125.29      135.48      5.59 o 
   8  -5   6      157.94      155.54      6.30 o 
  -8  -4   6      179.72      203.08      7.22 o 
  -7  -4   6      713.80      677.92     14.34 o 
  -6  -4   6      314.99      304.04      8.04 o 
  -5  -4   6      248.85      268.94      7.19 o 
  -4  -4   6      338.27      332.96      7.77 o 
  -3  -4   6        1.59       -0.31      0.78 o 
  -2  -4   6     2559.02     2776.41     29.17 o 
  -1  -4   6     2358.68     2346.89     78.71 o 
   0  -4   6      543.89      516.18      7.00 o 
   1  -4   6       36.60       45.33      1.98 o 
   2  -4   6      519.62      522.82      7.17 o 
   3  -4   6       86.89       70.71      2.14 o 
   4  -4   6       88.60       89.38      3.05 o 
   5  -4   6      190.80      180.18      5.89 o 
   6  -4   6      675.80      638.91     13.63 o 
   7  -4   6       69.45       76.94      4.23 o 
   8  -4   6       20.32       21.77      2.73 o 
  -8  -3   6       40.47       36.46      3.13 o 
  -7  -3   6        0.06       -1.36      1.36 o 
  -6  -3   6       91.27       93.70      4.02 o 
  -5  -3   6     1420.93     1441.13     23.92 o 
  -4  -3   6      918.88      855.34     15.09 o 
  -3  -3   6        1.30        1.60      0.59 o 
  -2  -3   6      350.04      344.39      7.26 o 
  -1  -3   6        0.02        4.43      0.94 o 
   0  -3   6      323.26      341.72      7.63 o 
   1  -3   6     1725.98     1665.32     14.59 o 
   2  -3   6     3269.82     3548.64     56.49 o 
   3  -3   6      615.92      606.59      7.92 o 
   4  -3   6        0.77        0.02      0.61 o 
   5  -3   6      247.90      238.00      6.85 o 
   6  -3   6        6.73        7.33      1.67 o 
   7  -3   6      184.27      176.77      6.44 o 
   8  -3   6      117.90      143.18      6.03 o 
  -9  -2   6        7.03        7.76      1.65 o 
  -8  -2   6        3.34        4.18      2.15 o 
  -7  -2   6      428.27      459.08      7.54 o 
  -6  -2   6      573.56      568.00      8.32 o 
  -5  -2   6      309.37      289.99      5.01 o 
  -4  -2   6      313.25      340.43      5.83 o 
  -3  -2   6      193.65      185.84      3.30 o 
  -2  -2   6      105.80      100.84      2.42 o 
  -1  -2   6       67.82       58.52      7.36 o 
   0  -2   6      336.39      237.32      4.24 o 
   1  -2   6     1230.44     1221.31     20.36 o 
   2  -2   6        6.84        3.73      0.47 o 
   3  -2   6       82.10       85.20      1.63 o 
   4  -2   6      307.92      320.22      7.94 o 
   5  -2   6        1.70        0.51      1.06 o 
   6  -2   6       61.36       71.96      3.92 o 
   7  -2   6      114.64      125.66      5.38 o 
   8  -2   6       36.03       45.73      3.54 o 
  -9  -1   6        1.22        0.73      1.25 o 
  -8  -1   6       37.95       32.99      4.99 o 
  -7  -1   6      112.47      119.91      3.40 o 
  -6  -1   6       70.18       74.19      2.46 o 
  -5  -1   6       93.74      110.04      2.76 o 
  -4  -1   6     1822.82     1853.08     20.31 o 
  -3  -1   6      102.20       64.60      1.77 o 
  -2  -1   6      173.98      177.44      3.00 o 
  -1  -1   6     1696.16     1693.68     29.15 o 
   0  -1   6       29.37       38.57      1.40 o 
   1  -1   6      248.49      237.56      5.66 o 
   2  -1   6      572.64      543.89     11.21 o 
   3  -1   6     1487.86     1438.64     16.24 o 
   4  -1   6      670.67      649.45      8.69 o 
   5  -1   6      132.76      134.83      4.97 o 
   6  -1   6        9.69        9.47      1.91 o 
   7  -1   6        1.49        0.72      1.47 o 
   8  -1   6        0.36       -0.24      1.47 o 
  -9   0   6      101.96       91.79      5.01 o 
  -8   0   6      216.51      207.37      4.70 o 
  -7   0   6       31.46       30.87      1.84 o 
  -6   0   6      843.49      837.60     10.77 o 
  -5   0   6      642.12      601.09      8.00 o 
  -4   0   6     1919.93     1989.65     21.52 o 
  -3   0   6       16.54       14.03      0.93 o 
  -2   0   6     1779.26     1922.84     20.49 o 
  -1   0   6     4695.15     5401.37     54.84 o 
   0   0   6      132.55       97.53      2.23 o 
   1   0   6      306.82      246.65      3.92 o 
   2   0   6      811.73      816.44      9.93 o 
   3   0   6       20.19       11.49      2.67 o 
   4   0   6       21.93       22.43      1.72 o 
   5   0   6      510.11      500.81     11.21 o 
   6   0   6       25.27       29.64      2.79 o 
   7   0   6       70.90       78.30      4.36 o 
  -9   1   6      174.50      184.51      7.02 o 
  -8   1   6       84.95       73.63      4.16 o 
  -7   1   6       57.15       56.18      2.19 o 
  -6   1   6      183.81      176.09      3.61 o 
  -5   1   6       30.46       26.20      1.33 o 
  -4   1   6       20.19       27.07      1.25 o 
  -3   1   6     1875.79     1825.79     34.93 o 
  -2   1   6      314.89      248.39      8.43 o 
  -1   1   6      219.42      184.21      3.31 o 
   0   1   6        1.29        5.66      1.06 o 
   1   1   6       10.92       10.81      1.77 o 
   2   1   6       12.95       22.97      1.25 o 
   3   1   6      259.39      263.38      4.60 o 
   4   1   6     1061.89     1047.40     13.14 o 
   5   1   6      844.54      797.36     10.94 o 
   6   1   6       33.49       39.87      3.20 o 
   7   1   6        1.41        0.14      1.26 o 
  -9   2   6      315.20      336.37      9.78 o 
  -8   2   6       21.04       12.20      2.18 o 
  -7   2   6       92.78       98.64      4.50 o 
  -6   2   6       22.66       24.43      2.28 o 
  -5   2   6      518.05      487.93     10.22 o 
  -4   2   6      957.21      927.01     13.19 o 
  -3   2   6     2088.77     2216.90     49.70 o 
  -2   2   6     1020.14     1158.92     13.06 o 
  -1   2   6      158.55      143.89      2.74 o 
   0   2   6      651.15      650.11      8.15 o 
   1   2   6       15.58        3.40      0.66 o 
   2   2   6      197.50      191.78      3.71 o 
   3   2   6      590.31      589.00      8.24 o 
   4   2   6      539.60      549.06      8.20 o 
   5   2   6        8.14        6.17      2.23 o 
   6   2   6      322.76      296.71      8.76 o 
   7   2   6       24.51       28.45      3.34 o 
  -9   3   6      315.71      275.86      8.69 o 
  -8   3   6      436.31      453.24     11.21 o 
  -7   3   6        3.31       -0.92      1.23 o 
  -6   3   6       14.18       13.63      1.84 o 
  -5   3   6       11.34       22.01      2.11 o 
  -4   3   6       63.50       61.23      3.00 o 
  -3   3   6      125.93      145.25      4.57 o 
  -2   3   6      265.07      233.69      7.33 o 
  -1   3   6     2522.74     2567.64     27.17 o 
   0   3   6      505.01      478.13      6.52 o 
   1   3   6      177.77      210.74      3.84 o 
   2   3   6       53.92       59.85      2.13 o 
   3   3   6       17.82       22.71      1.53 o 
   4   3   6      119.55      123.16      3.42 o 
   5   3   6       72.45       78.39      2.98 o 
   6   3   6      131.64      152.25      4.42 o 
  -9   4   6      138.41      161.34      6.54 o 
  -8   4   6      147.09      160.93      6.20 o 
  -7   4   6      252.28      220.86      6.95 o 
  -6   4   6        2.99        3.03      1.29 o 
  -5   4   6       13.12       10.29      1.67 o 
  -4   4   6       99.81       72.37      3.48 o 
  -3   4   6      504.45      480.33     10.15 o 
  -2   4   6      707.26      678.50     13.05 o 
  -1   4   6      573.05      633.22     12.40 o 
   0   4   6      374.97      375.18      5.56 o 
   1   4   6      475.56      433.45      6.40 o 
   2   4   6       27.41       19.84      1.44 o 
   3   4   6        6.28        3.58      1.02 o 
   4   4   6       37.17       50.64      2.40 o 
   5   4   6      277.76      307.07      6.30 o 
   6   4   6       14.29       14.93      1.85 o 
  -8   5   6       19.04       20.38      2.62 o 
  -7   5   6      196.56      204.88      6.78 o 
  -6   5   6      117.47      124.57      4.94 o 
  -5   5   6      247.96      232.14      6.75 o 
  -4   5   6        0.54        4.77      1.47 o 
  -3   5   6      121.19      104.71      4.23 o 
  -2   5   6        0.76        1.50      1.29 o 
  -1   5   6       23.39       12.78      1.77 o 
   0   5   6     1959.54     2029.82     32.61 o 
   1   5   6      249.27      233.71      6.78 o 
   2   5   6      168.14      152.73      3.66 o 
   3   5   6       40.62       46.34      2.25 o 
   4   5   6        0.18       -0.90      0.90 o 
   5   5   6       39.86       33.29      2.30 o 
  -8   6   6      303.54      292.21      8.76 o 
  -7   6   6      258.24      266.62      8.04 o 
  -6   6   6        5.25        6.00      1.81 o 
  -5   6   6        4.20        7.33      1.70 o 
  -4   6   6      476.99      474.27     10.84 o 
  -3   6   6       60.05       55.34      3.48 o 
  -2   6   6       99.17       96.43      4.40 o 
  -1   6   6      468.61      459.85      9.71 o 
   0   6   6      580.71      599.59     12.68 o 
   1   6   6        1.58        0.68      1.19 o 
   2   6   6       25.81       27.46      2.62 o 
   3   6   6       11.73       11.58      2.18 o 
   4   6   6       63.44       61.81      2.85 o 
  -7   7   6       45.97       38.47      3.44 o 
  -6   7   6       59.28       67.64      3.95 o 
  -5   7   6      114.89      118.40      5.11 o 
  -4   7   6       31.84       34.28      3.10 o 
  -3   7   6       11.35       14.38      2.25 o 
  -2   7   6       29.71       28.16      2.27 o 
  -1   7   6       47.15       43.58      3.20 o 
   0   7   6       13.36       11.93      2.08 o 
   1   7   6      849.52      841.68     16.83 o 
   2   7   6      428.15      419.92     10.70 o 
   3   7   6        2.31        2.69      1.67 o 
  -6   8   6      183.56      211.53      7.39 o 
  -5   8   6      339.12      352.42      9.71 o 
  -4   8   6        2.07        1.30      1.36 o 
  -3   8   6      175.63      184.62      4.50 o 
  -2   8   6        0.72        0.03      1.36 o 
  -1   8   6        4.93        4.91      1.87 o 
   0   8   6      145.45      163.04      6.20 o 
   1   8   6       86.86       83.62      4.53 o 
   2   8   6        0.32        0.78      1.64 o 
  -5   9   6        8.16       12.20      1.75 o 
  -4   9   6      322.81      314.51      7.91 o 
  -3   9   6      108.24      129.24      3.95 o 
  -2   9   6       22.43       28.25      3.03 o 
  -1   9   6        8.15        7.33      2.15 o 
   0   9   6       19.64       17.48      2.62 o 
   0 -11   7       11.01       11.64      1.65 o 
   1 -11   7       46.13       43.55      2.53 o 
  -3 -10   7       23.24       30.43      3.07 o 
  -2 -10   7       92.00       92.61      4.63 o 
  -1 -10   7      768.66      744.28     14.65 o 
   0 -10   7      148.15      152.25      4.22 o 
   1 -10   7       14.28       11.27      1.60 o 
   2 -10   7        2.65        1.87      1.18 o 
   3 -10   7       26.25       23.01      1.92 o 
   4 -10   7      100.34      101.30      5.18 o 
  -4  -9   7        4.58        7.19      1.94 o 
  -3  -9   7      144.41      150.77      5.86 o 
  -2  -9   7      507.09      495.02     11.45 o 
  -1  -9   7       98.77       99.72      4.19 o 
   0  -9   7      193.41      185.48      4.45 o 
   1  -9   7      172.78      168.80      5.21 o 
   2  -9   7      250.18      239.50      5.72 o 
   3  -9   7       80.85       84.83      3.27 o 
   4  -9   7      433.54      428.69      7.58 o 
   5  -9   7       91.03      108.25      3.59 o 
  -5  -8   7        4.76        5.79      1.98 o 
  -4  -8   7       45.28       34.96      3.03 o 
  -3  -8   7        8.53       10.90      2.08 o 
  -2  -8   7       17.61       16.25      2.18 o 
  -1  -8   7      171.06      177.74      4.24 o 
   0  -8   7     1971.48     1961.16     22.65 o 
   1  -8   7       30.92       28.81      1.86 o 
   2  -8   7      252.85      249.64      5.14 o 
   3  -8   7        0.41        0.87      1.31 o 
   4  -8   7       19.87       17.32      1.64 o 
   5  -8   7       32.36       35.58      2.20 o 
   6  -8   7       12.15       26.03      1.93 o 
  -6  -7   7       21.67       22.18      2.79 o 
  -5  -7   7      242.38      252.69      7.77 o 
  -4  -7   7       80.19       83.31      4.09 o 
  -3  -7   7        0.80       -1.19      1.19 o 
  -2  -7   7        2.13        6.17      1.53 o 
  -1  -7   7      604.42      640.82      9.20 o 
   0  -7   7      568.82      570.04     20.65 o 
   1  -7   7       77.53       78.33      2.67 o 
   2  -7   7      750.06      740.37     16.10 o 
   3  -7   7       57.09       60.20      2.48 o 
   4  -7   7        3.66        3.91      1.31 o 
   5  -7   7      392.28      386.70      6.75 o 
   6  -7   7      174.61      189.31      6.78 o 
  -7  -6   7       11.02       14.28      2.59 o 
  -6  -6   7      837.76      840.90     17.00 o 
  -5  -6   7      297.10      295.25      8.21 o 
  -4  -6   7        9.61        8.62      1.77 o 
  -3  -6   7        5.24        4.02      1.33 o 
  -2  -6   7        1.23        0.99      1.06 o 
  -1  -6   7       63.24       65.15      3.13 o 
   0  -6   7     1261.68     1255.04     15.06 o 
   1  -6   7     4193.07     4203.81     44.17 o 
   2  -6   7      633.03      607.23      8.65 o 
   3  -6   7       29.33       29.68      1.76 o 
   4  -6   7        0.47       -0.81      0.81 o 
   5  -6   7      103.75       96.23      3.32 o 
   6  -6   7       15.77       16.97      2.42 o 
   7  -6   7       24.27       35.57      3.24 o 
  -7  -5   7       54.32       68.15      4.12 o 
  -6  -5   7      168.16      162.36      5.93 o 
  -5  -5   7       55.88       51.11      3.31 o 
  -4  -5   7      152.21      164.13      5.35 o 
  -3  -5   7      346.44      328.36      5.24 o 
  -2  -5   7       29.42       42.49      2.62 o 
  -1  -5   7       40.04       27.74      2.18 o 
   0  -5   7     2008.44     2060.01     22.83 o 
   1  -5   7     1180.04     1197.39     14.36 o 
   2  -5   7      419.34      449.28      6.79 o 
   3  -5   7     1956.47     2075.87     23.17 o 
   4  -5   7        2.42        4.83      1.01 o 
   5  -5   7       42.16       47.50      3.27 o 
   6  -5   7      125.87      130.77      5.49 o 
   7  -5   7      135.24      143.76      6.03 o 
  -8  -4   7        0.83        2.83      2.04 o 
  -7  -4   7       49.58       41.98      3.44 o 
  -6  -4   7       33.87       27.87      2.66 o 
  -5  -4   7     1589.11     1616.75     26.88 o 
  -4  -4   7      785.17      755.27     19.35 o 
  -3  -4   7      241.77      222.95      4.72 o 
  -2  -4   7       70.62       54.78      1.69 o 
  -1  -4   7      197.01      224.55      5.09 o 
   0  -4   7      133.98      152.44      4.67 o 
   1  -4   7     1073.56     1088.52     16.68 o 
   2  -4   7     1433.53     1364.03     15.81 o 
   3  -4   7      765.23      762.12     18.71 o 
   4  -4   7        1.74        1.09      0.95 o 
   5  -4   7       23.91       15.33      2.11 o 
   6  -4   7       44.91       35.85      3.10 o 
   7  -4   7       83.82       69.44      4.23 o 
  -8  -3   7        6.50        5.63      1.46 o 
  -7  -3   7      162.63      189.33      6.17 o 
  -6  -3   7        6.91       12.08      1.37 o 
  -5  -3   7      854.72      855.41     11.13 o 
  -4  -3   7      103.67       96.14      3.63 o 
  -3  -3   7      429.84      468.00     12.83 o 
  -2  -3   7      215.05      211.14      3.59 o 
  -1  -3   7      321.65      453.26      5.99 o 
   0  -3   7      102.09       80.93      1.90 o 
   1  -3   7     2278.09     2324.36     24.61 o 
   2  -3   7      973.39      989.85     21.18 o 
   3  -3   7       40.40       36.88      1.62 o 
   4  -3   7      533.17      533.49     11.55 o 
   5  -3   7      103.18      109.89      4.74 o 
   6  -3   7      329.03      319.64      8.96 o 
   7  -3   7       11.27       14.48      2.39 o 
  -8  -2   7       32.51       42.69      2.47 o 
  -7  -2   7        0.35        1.41      1.06 o 
  -6  -2   7       25.82       23.47      1.62 o 
  -5  -2   7        3.68        3.75      0.95 o 
  -4  -2   7      923.38      926.09     11.31 o 
  -3  -2   7     1477.16     1472.54     16.48 o 
  -2  -2   7      649.38      606.30      7.63 o 
  -1  -2   7      151.55      232.25      3.95 o 
   0  -2   7       93.39      100.90      2.24 o 
   1  -2   7       24.89       23.71      1.14 o 
   2  -2   7     1584.12     1647.69     39.17 o 
   3  -2   7     1296.55     1227.69     14.26 o 
   4  -2   7      730.95      719.37     14.23 o 
   5  -2   7       33.61       29.85      2.59 o 
   6  -2   7      161.34      148.19      5.86 o 
   7  -2   7        1.69        1.74      1.43 o 
  -9  -1   7       18.69       11.84      1.75 o 
  -8  -1   7      182.14      183.16      4.54 o 
  -7  -1   7      244.49      216.13      4.64 o 
  -6  -1   7        0.93        1.14      0.81 o 
  -5  -1   7        8.68        6.99      0.98 o 
  -4  -1   7     1359.22     1347.14     15.38 o 
  -3  -1   7      186.05      176.42      3.28 o 
  -2  -1   7       14.19       10.17      1.91 o 
  -1  -1   7      348.83      469.28      6.28 o 
   0  -1   7        8.68        2.90      0.67 o 
   1  -1   7      999.86      961.00     16.63 o 
   2  -1   7      669.03      639.01      8.25 o 
   3  -1   7      157.11      145.87      7.87 o 
   4  -1   7       53.10       48.84      1.96 o 
   5  -1   7       16.60       16.08      2.15 o 
   6  -1   7      182.09      183.79      6.58 o 
   7  -1   7      115.77      107.98      5.25 o 
  -9   0   7      147.04      151.35      6.54 o 
  -8   0   7      152.65      158.95      6.27 o 
  -7   0   7      256.69      238.31      7.02 o 
  -6   0   7        7.57        6.86      1.02 o 
  -5   0   7        0.83        0.03      0.64 o 
  -4   0   7        9.76       14.21      1.03 o 
  -3   0   7      117.85      113.73      2.50 o 
  -2   0   7     7532.64     7933.77     79.94 o 
  -1   0   7     2856.59     2884.44     30.31 o 
   0   0   7       38.86       26.75      2.71 o 
   1   0   7      538.54      577.16      7.59 o 
   2   0   7      129.44      131.90      2.90 o 
   3   0   7      598.17      606.15      8.33 o 
   4   0   7      220.20      218.93      4.39 o 
   5   0   7      740.19      736.66     10.35 o 
   6   0   7      227.87      226.11      7.39 o 
   7   0   7        0.29        2.79      1.70 o 
  -9   1   7      439.81      464.08     12.13 o 
  -8   1   7        0.40       -0.58      1.50 o 
  -7   1   7       67.10       66.58      3.75 o 
  -6   1   7      670.80      656.83     13.39 o 
  -5   1   7        1.50        2.72      0.74 o 
  -4   1   7      116.99      117.48      2.58 o 
  -3   1   7      195.73      153.27      2.97 o 
  -2   1   7       95.92       87.58      3.03 o 
  -1   1   7        6.73        4.23      0.75 o 
   0   1   7       48.40       77.10      2.11 o 
   1   1   7       30.51       17.32      1.24 o 
   2   1   7      132.54      114.43      2.79 o 
   3   1   7       12.85        8.55      1.06 o 
   4   1   7       73.40       66.91      2.43 o 
   5   1   7      217.61      215.09      4.75 o 
   6   1   7        0.08       -1.26      1.26 o 
   7   1   7      162.32      156.02      6.58 o 
  -9   2   7      192.77      172.24      6.85 o 
  -8   2   7      247.69      252.04      8.04 o 
  -7   2   7      295.73      294.39      8.25 o 
  -6   2   7      231.84      228.33      6.75 o 
  -5   2   7       26.52       21.23      2.11 o 
  -4   2   7        9.78       11.38      1.60 o 
  -3   2   7       76.15       91.08      2.20 o 
  -2   2   7      138.25      190.58      6.30 o 
  -1   2   7     1838.43     1837.09     20.11 o 
   0   2   7      628.95      575.32      7.65 o 
   1   2   7      586.20      573.92      9.13 o 
   2   2   7      467.66      471.78      9.22 o 
   3   2   7      287.23      280.21      5.14 o 
   4   2   7       16.64       13.30      1.41 o 
   5   2   7       22.76       15.02      1.58 o 
   6   2   7      179.58      193.13      7.02 o 
  -9   3   7      233.31      224.44      7.87 o 
  -8   3   7      360.54      374.33     10.12 o 
  -7   3   7       72.16       79.46      4.23 o 
  -6   3   7       41.10       38.74      3.00 o 
  -5   3   7      988.19      941.48     17.28 o 
  -4   3   7       28.94       25.18      2.21 o 
  -3   3   7        7.09        8.93      1.50 o 
  -2   3   7      167.74      152.31      4.94 o 
  -1   3   7     1715.11     1790.62     62.90 o 
   0   3   7      166.26      167.90      3.63 o 
   1   3   7      295.34      278.34      4.81 o 
   2   3   7      238.38      233.61      4.53 o 
   3   3   7      291.84      283.73      5.36 o 
   4   3   7        1.01        1.32      1.53 o 
   5   3   7        1.52        5.20      1.30 o 
   6   3   7      168.49      185.63      7.02 o 
  -8   4   7      126.24      112.00      5.28 o 
  -7   4   7      172.18      176.84      6.41 o 
  -6   4   7      251.92      229.72      6.99 o 
  -5   4   7       66.87       55.81      3.24 o 
  -4   4   7       33.41       25.32      2.28 o 
  -3   4   7        6.13        2.35      1.33 o 
  -2   4   7        6.53        7.73      1.50 o 
  -1   4   7       51.94       48.72      3.13 o 
   0   4   7      497.08      502.99     10.84 o 
   1   4   7      732.33      687.16      9.28 o 
   2   4   7      458.77      426.34      6.83 o 
   3   4   7        2.38        2.73      1.04 o 
   4   4   7      237.15      194.42      4.75 o 
   5   4   7       28.75       28.30      2.18 o 
  -8   5   7       49.04       58.50      4.16 o 
  -7   5   7      225.91      228.87      7.46 o 
  -6   5   7      661.05      624.87     13.49 o 
  -5   5   7        3.12        4.16      1.50 o 
  -4   5   7      191.46      202.57      6.37 o 
  -3   5   7       31.20       35.06      2.93 o 
  -2   5   7       46.18       59.66      3.44 o 
  -1   5   7       15.79       16.36      2.04 o 
   0   5   7      856.43      882.98     16.80 o 
   1   5   7      319.66      306.80      8.21 o 
   2   5   7        0.06        0.17      1.19 o 
   3   5   7        1.25        2.79      1.11 o 
   4   5   7      167.66      174.29      4.62 o 
  -7   6   7       35.09       22.83      2.69 o 
  -6   6   7        6.11        6.71      1.87 o 
  -5   6   7      465.11      440.36     10.70 o 
  -4   6   7      287.74      313.68      8.55 o 
  -3   6   7      138.90      149.07      5.66 o 
  -2   6   7       15.33       16.66      2.28 o 
  -1   6   7       54.39       53.60      3.48 o 
   0   6   7       14.87       13.15      2.08 o 
   1   6   7       24.45       29.71      2.73 o 
   2   6   7      603.72      603.98     13.49 o 
   3   6   7      391.08      364.79     10.12 o 
  -7   7   7       12.93       18.47      2.73 o 
  -6   7   7       44.19       52.95      3.85 o 
  -5   7   7      144.18      148.66      5.96 o 
  -4   7   7       61.19       44.60      3.61 o 
  -3   7   7        0.18       -1.12      1.50 o 
  -2   7   7       59.68       66.03      4.05 o 
  -1   7   7        2.93        3.75      1.67 o 
   0   7   7        0.95        1.91      1.57 o 
   1   7   7      132.30      130.77      5.69 o 
   2   7   7      102.39       86.34      4.70 o 
  -5   8   7      333.19      297.80      9.00 o 
  -4   8   7      136.05      146.32      5.35 o 
  -3   8   7      265.51      284.29      5.88 o 
  -2   8   7       83.59       96.60      5.08 o 
  -1   8   7       33.06       40.00      3.41 o 
   0   8   7       14.72       11.89      2.28 o 
   1   8   7        7.39        7.36      2.28 o 
  -2 -10   8      171.41      176.43      6.61 o 
  -1 -10   8      288.79      273.68      8.25 o 
   0 -10   8        2.77        1.34      1.60 o 
   1 -10   8      209.35      205.02      5.05 o 
   2 -10   8      214.44      213.48      5.22 o 
   3 -10   8       63.68       74.43      6.15 o 
  -4  -9   8       12.49        6.99      2.11 o 
  -3  -9   8        9.69       11.04      2.25 o 
  -2  -9   8       22.12       14.96      2.35 o 
  -1  -9   8       69.65       76.90      4.05 o 
   0  -9   8      411.47      426.09     15.30 o 
   1  -9   8      223.23      228.66      5.20 o 
   2  -9   8        1.11        2.09      1.09 o 
   3  -9   8       18.43       15.50      1.70 o 
   4  -9   8       12.90       14.01      1.66 o 
  -5  -8   8       14.35       16.01      2.59 o 
  -4  -8   8       40.21       47.91      3.58 o 
  -3  -8   8       25.24       29.78      2.79 o 
  -2  -8   8        1.34       -0.27      1.26 o 
  -1  -8   8       93.06       94.89      4.33 o 
   0  -8   8      256.01      269.80      5.48 o 
   1  -8   8        0.36        5.26      5.49 o 
   2  -8   8      337.22      339.21      6.37 o 
   3  -8   8      201.86      198.74      4.70 o 
   4  -8   8      215.57      220.22      5.35 o 
   5  -8   8        0.90        1.81      1.11 o 
  -6  -7   8      210.63      199.19      7.12 o 
  -5  -7   8      599.09      609.91     13.60 o 
  -4  -7   8      409.50      426.67     10.46 o 
  -3  -7   8        2.53        2.93      1.47 o 
  -2  -7   8        3.95        2.15      1.43 o 
  -1  -7   8        1.42        1.40      1.23 o 
   0  -7   8        5.41        4.43      1.12 o 
   1  -7   8      248.32      252.95      5.14 o 
   2  -7   8     1370.58     1372.34     16.85 o 
   3  -7   8      155.02      161.30      4.03 o 
   4  -7   8       25.56       18.64      1.66 o 
   5  -7   8        6.26       11.33      4.26 o 
   6  -7   8       33.01       28.55      3.07 o 
  -6  -6   8       90.40      109.38      5.18 o 
  -5  -6   8        0.41        2.66      1.60 o 
  -4  -6   8       18.54       18.40      2.18 o 
  -3  -6   8      195.27      189.69      5.96 o 
  -2  -6   8       55.87       40.38      2.69 o 
  -1  -6   8        7.32        4.91      1.40 o 
   0  -6   8      386.36      390.36      6.52 o 
   1  -6   8      469.38      448.20      8.13 o 
   2  -6   8       29.30       29.47      2.18 o 
   3  -6   8      244.17      241.59      5.25 o 
   4  -6   8      373.80      371.65     11.58 o 
   5  -6   8      372.10      390.31     10.36 o 
   6  -6   8        7.21        7.80      2.11 o 
  -7  -5   8        7.75        5.11      1.39 o 
  -6  -5   8       85.78       76.05      2.89 o 
  -5  -5   8       14.35       16.24      2.44 o 
  -4  -5   8      343.43      359.26      5.94 o 
  -3  -5   8      677.19      666.61     13.12 o 
  -2  -5   8      103.39       85.42      3.71 o 
  -1  -5   8       31.85       29.27      2.21 o 
   0  -5   8        0.00        3.58      1.26 o 
   1  -5   8       23.01       22.22      3.42 o 
   2  -5   8       35.72       29.64      1.75 o 
   3  -5   8      916.68      893.84     11.60 o 
   4  -5   8      105.74      117.41      3.18 o 
   5  -5   8       22.05       17.17      2.42 o 
   6  -5   8        5.87        5.59      1.84 o 
  -7  -4   8       16.74       19.90      1.88 o 
  -6  -4   8        2.64        2.42      1.11 o 
  -5  -4   8      197.68      210.92      4.45 o 
  -4  -4   8      422.99      447.39      6.78 o 
  -3  -4   8        5.85        4.49      0.86 o 
  -2  -4   8      314.51      355.95      5.32 o 
  -1  -4   8      301.27      282.84      7.02 o 
   0  -4   8      103.56       91.73      3.75 o 
   1  -4   8       10.11        7.56      1.53 o 
   2  -4   8        8.45        6.81      2.32 o 
   3  -4   8      156.07      146.67      3.39 o 
   4  -4   8       64.35       59.15      3.51 o 
   5  -4   8      359.74      357.77      9.61 o 
   6  -4   8       68.91       79.73      4.60 o 
   7  -4   8        4.45        3.51      1.81 o 
  -8  -3   8      202.03      188.96      4.86 o 
  -7  -3   8        0.60        1.03      2.40 o 
  -6  -3   8      170.39      150.66      3.82 o 
  -5  -3   8       14.11        8.33      1.18 o 
  -4  -3   8       12.21       13.16      1.22 o 
  -3  -3   8     1139.39     1217.47     14.21 o 
  -2  -3   8      621.72      632.19     13.17 o 
  -1  -3   8       64.11       52.02      3.10 o 
   0  -3   8       61.56       82.42      3.58 o 
   1  -3   8        1.13        0.68      0.95 o 
   2  -3   8        0.39        2.15      1.12 o 
   3  -3   8        1.94        7.16      1.64 o 
   4  -3   8      471.34      434.33     10.39 o 
   5  -3   8      580.11      571.00     12.98 o 
   6  -3   8       97.88       97.72      4.87 o 
   7  -3   8        3.62        2.32      1.70 o 
  -8  -2   8       22.95       25.04      2.01 o 
  -7  -2   8      488.93      446.02      7.44 o 
  -6  -2   8       33.05       25.83      1.71 o 
  -5  -2   8       77.45       76.37      2.45 o 
  -4  -2   8       12.64       15.80      1.38 o 
  -3  -2   8     1220.31     1298.51     14.95 o 
  -2  -2   8      285.75      268.79      5.62 o 
  -1  -2   8       55.80       55.43      1.83 o 
   0  -2   8      552.69      550.54     12.76 o 
   1  -2   8      848.94      876.57     15.95 o 
   2  -2   8       22.49       15.95      1.10 o 
   3  -2   8       71.55       68.83      3.58 o 
   4  -2   8      338.97      342.13      9.00 o 
   5  -2   8      181.32      154.73      5.89 o 
   6  -2   8      465.58      421.39     11.04 o 
   7  -2   8       69.80       80.89      4.77 o 
  -8  -1   8      342.65      350.04      6.57 o 
  -7  -1   8      709.21      675.77      9.74 o 
  -6  -1   8       56.93       55.78      2.25 o 
  -5  -1   8       67.27       71.46      2.30 o 
  -4  -1   8       87.25       94.64      2.66 o 
  -3  -1   8      194.56      208.78      4.38 o 
  -2  -1   8      838.08      889.81     13.92 o 
  -1  -1   8      716.74      695.92      8.87 o 
   0  -1   8      627.99      632.85      8.23 o 
   1  -1   8      454.73      453.73      6.43 o 
   2  -1   8       90.17       92.80      3.59 o 
   3  -1   8       11.74       16.14      1.24 o 
   4  -1   8      421.71      422.46     15.64 o 
   5  -1   8        5.10        7.46      1.87 o 
   6  -1   8      329.86      315.08      9.30 o 
  -8   0   8      195.00      210.40      7.36 o 
  -7   0   8       64.04       64.64      3.95 o 
  -6   0   8      285.83      279.34      5.05 o 
  -5   0   8       48.17       43.47      1.82 o 
  -4   0   8      192.84      205.54      6.17 o 
  -3   0   8        2.82        2.16      0.71 o 
  -2   0   8     2301.82     2413.09     25.92 o 
  -1   0   8      470.01      424.23      6.11 o 
   0   0   8       17.28       15.22      1.14 o 
   1   0   8       87.00       85.38      2.37 o 
   2   0   8      698.23      669.92      8.96 o 
   3   0   8        3.57        3.24      0.91 o 
   4   0   8       23.65       27.40      1.73 o 
   5   0   8      548.04      534.63      8.45 o 
   6   0   8       34.59       31.72      3.07 o 
  -8   1   8       20.63       19.01      2.76 o 
  -7   1   8      658.96      629.74     13.77 o 
  -6   1   8      640.64      604.73     12.74 o 
  -5   1   8       31.17       22.83      2.25 o 
  -4   1   8       93.03       98.22      3.95 o 
  -3   1   8        0.80        1.77      0.64 o 
  -2   1   8        3.03        2.07      0.70 o 
  -1   1   8       59.78       70.58      3.54 o 
   0   1   8      701.46      665.74     10.43 o 
   1   1   8      426.03      428.43      9.59 o 
   2   1   8       77.36       75.04      2.42 o 
   3   1   8      193.30      191.87      4.12 o 
   4   1   8       34.58       34.12      3.53 o 
   5   1   8       64.79       54.58      2.56 o 
   6   1   8       56.94       62.87      4.19 o 
  -8   2   8      275.00      261.48      8.31 o 
  -7   2   8      682.11      657.21     14.17 o 
  -6   2   8        3.99        7.46      1.77 o 
  -5   2   8       68.85       62.18      3.41 o 
  -4   2   8        2.03        1.12      1.06 o 
  -3   2   8      254.32      268.57      6.95 o 
  -2   2   8       35.27       28.73      1.40 o 
  -1   2   8      769.47      760.42     11.72 o 
   0   2   8      521.10      522.00     12.69 o 
   1   2   8      135.95      133.51      3.20 o 
   2   2   8       13.55       12.32      1.25 o 
   3   2   8      936.49      906.42     12.01 o 
   4   2   8        3.22        3.60      1.14 o 
   5   2   8        9.25        5.53      1.36 o 
   6   2   8       88.21      106.67      3.76 o 
  -8   3   8        4.61        4.53      2.01 o 
  -7   3   8       12.06       10.90      2.15 o 
  -6   3   8      683.82      620.95     13.36 o 
  -5   3   8      293.51      306.69      8.14 o 
  -4   3   8       72.06       65.73      3.58 o 
  -3   3   8       11.78        8.11      1.64 o 
  -2   3   8       75.85       68.01      3.51 o 
  -1   3   8       72.49       67.23      3.58 o 
   0   3   8       13.50       14.27      1.33 o 
   1   3   8     1016.82      988.24     12.43 o 
   2   3   8      726.81      707.74     12.06 o 
   3   3   8      135.61      133.89      3.66 o 
   4   3   8        4.16        2.91      1.14 o 
   5   3   8       84.61       81.01      3.24 o 
  -8   4   8        4.84        0.58      1.64 o 
  -7   4   8      173.43      169.21      6.37 o 
  -6   4   8      616.88      622.11     13.56 o 
  -5   4   8        8.99        9.88      1.91 o 
  -4   4   8      165.13      155.34      5.55 o 
  -3   4   8        5.40        1.53      1.26 o 
  -2   4   8      146.00      138.68      5.11 o 
  -1   4   8      172.71      178.95      5.96 o 
   0   4   8      125.03      128.66      5.04 o 
   1   4   8      321.35      315.76      8.28 o 
   2   4   8      136.96      133.02      4.48 o 
   3   4   8       74.54       83.96      3.82 o 
   4   4   8      275.76      277.94      5.99 o 
  -7   5   8        6.12        7.63      2.11 o 
  -6   5   8       25.58       19.69      2.59 o 
  -5   5   8      327.91      308.91      8.62 o 
  -4   5   8      129.85      139.56      5.52 o 
  -3   5   8      129.60      155.82      5.66 o 
  -2   5   8       30.86       34.72      3.17 o 
  -1   5   8        8.54        7.43      1.94 o 
   0   5   8       27.76       24.64      2.62 o 
   1   5   8       39.87       28.18      2.66 o 
   2   5   8        0.77        2.79      1.57 o 
   3   5   8      154.67      175.68      6.68 o 
   4   5   8       74.65       77.96      4.80 o 
  -7   6   8       11.02       10.29      2.28 o 
  -6   6   8      107.97      104.88      5.15 o 
  -5   6   8      226.60      228.16      7.50 o 
  -4   6   8       81.40       88.52      4.67 o 
  -3   6   8      390.30      380.09      9.92 o 
  -2   6   8       18.27       12.85      2.21 o 
  -1   6   8      255.13      251.60      7.70 o 
   0   6   8       20.96       28.14      2.93 o 
   1   6   8      150.28      174.05      6.51 o 
   2   6   8      497.50      456.75     11.58 o 
   3   6   8      140.25      134.01      6.17 o 
  -6   7   8        4.03        2.96      1.91 o 
  -5   7   8       24.68       21.98      2.83 o 
  -4   7   8       81.53       88.05      4.74 o 
  -3   7   8       28.69       35.81      3.31 o 
  -2   7   8      342.13      369.42      9.98 o 
  -1   7   8      271.72      322.74      9.30 o 
   0   7   8       76.15       59.42      3.99 o 
   1   7   8       75.74       72.13      4.43 o 
  -4   8   8       48.25       60.55      4.33 o 
  -3   8   8      226.54      209.31      7.56 o 
  -2   8   8      269.66      259.03      8.48 o 
  -1   8   8        1.97       -1.57      1.57 o 
  -1 -10   9        0.75       -0.37      1.57 o 
   0 -10   9       13.87        7.09      1.54 o 
   1 -10   9      108.28      133.35      7.63 o 
   2 -10   9      325.51      339.49      6.95 o 
  -3  -9   9      248.97      245.09      7.97 o 
  -2  -9   9       75.14       84.84      4.53 o 
  -1  -9   9       43.90       55.71      3.78 o 
   0  -9   9       69.41       72.11      3.29 o 
   1  -9   9       63.65       69.57      2.96 o 
   2  -9   9       39.49       40.27      2.46 o 
   3  -9   9      289.22      301.03      6.30 o 
   4  -9   9      384.23      402.07     14.98 o 
  -4  -8   9      105.86      118.61      5.32 o 
  -3  -8   9        5.94       10.90      2.15 o 
  -2  -8   9        0.19        1.19      1.47 o 
  -1  -8   9       49.52       46.71      3.37 o 
   0  -8   9        8.60        7.46      1.38 o 
   1  -8   9      364.24      350.91     10.09 o 
   2  -8   9       52.74       67.05      4.51 o 
   3  -8   9      506.85      510.08      8.52 o 
   4  -8   9      139.75      148.08      4.19 o 
  -5  -7   9      475.74      481.15     11.76 o 
  -4  -7   9       78.71       73.22      4.23 o 
  -3  -7   9        0.61        0.82      1.60 o 
  -2  -7   9      131.67      135.13      5.21 o 
  -1  -7   9      249.73      229.45      6.95 o 
   0  -7   9       21.27       19.46      2.32 o 
   1  -7   9       83.60       84.51      3.02 o 
   2  -7   9     1201.52     1236.75     15.77 o 
   3  -7   9      193.20      194.63      4.62 o 
   4  -7   9      345.98      347.27      6.49 o 
   5  -7   9      411.58      427.31     11.41 o 
  -6  -6   9       15.77       11.65      2.45 o 
  -5  -6   9        0.05       -0.78      1.40 o 
  -4  -6   9      200.86      211.05      6.75 o 
  -3  -6   9      230.25      249.52      7.26 o 
  -2  -6   9      135.07      121.54      4.77 o 
  -1  -6   9       10.53       10.49      1.77 o 
   0  -6   9       84.14       83.51      3.99 o 
   1  -6   9       48.16       47.46      6.75 o 
   2  -6   9      285.93      272.99      5.39 o 
   3  -6   9      210.53      224.64      5.81 o 
   4  -6   9      438.36      466.35      7.63 o 
   5  -6   9       93.51      107.94      5.32 o 
   6  -6   9       21.55       18.33      2.79 o 
  -7  -5   9       28.53       17.98      2.79 o 
  -6  -5   9       25.71       18.13      1.82 o 
  -5  -5   9       31.04       35.84      2.10 o 
  -4  -5   9      200.19      224.07      6.71 o 
  -3  -5   9       80.99       90.19      4.09 o 
  -2  -5   9      122.80      115.78      4.53 o 
  -1  -5   9      140.46      148.87      5.21 o 
   0  -5   9      765.70      745.22     14.72 o 
   1  -5   9       37.44       31.28      2.73 o 
   2  -5   9       26.22       24.38      1.65 o 
   3  -5   9     1055.95     1056.25     13.47 o 
   4  -5   9      104.94      109.55      5.08 o 
   5  -5   9      232.88      231.87      7.73 o 
   6  -5   9      150.35      160.79      6.68 o 
  -7  -4   9      100.01      107.96      3.59 o 
  -6  -4   9       34.18       41.02      2.24 o 
  -5  -4   9       11.54       15.97      1.46 o 
  -4  -4   9       21.92       26.47      1.59 o 
  -3  -4   9      252.27      263.38      5.42 o 
  -2  -4   9      596.47      617.00     12.33 o 
  -1  -4   9      774.73      782.53     14.82 o 
   0  -4   9      290.10      303.22      7.94 o 
   1  -4   9       42.86       44.60      3.03 o 
   2  -4   9      326.79      354.64      9.00 o 
   3  -4   9      347.39      354.84      9.30 o 
   4  -4   9      269.89      283.35      8.38 o 
   5  -4   9      547.76      539.55     12.91 o 
   6  -4   9      205.43      215.68      7.77 o 
  -7  -3   9        0.72        1.50      1.17 o 
  -6  -3   9       54.47       53.57      2.41 o 
  -5  -3   9      262.32      249.86      8.02 o 
  -4  -3   9       80.66       79.04      2.49 o 
  -3  -3   9      112.55      123.38      2.97 o 
  -2  -3   9      185.80      194.78      3.73 o 
  -1  -3   9       56.51       58.50      3.13 o 
   0  -3   9       37.59       41.19      2.79 o 
   1  -3   9     1021.44     1066.26     19.22 o 
   2  -3   9       28.36       26.71      2.49 o 
   3  -3   9      138.57      141.06      5.38 o 
   4  -3   9      920.18      928.09     18.30 o 
   5  -3   9      122.38      119.94      5.38 o 
   6  -3   9       26.77       21.88      2.86 o 
  -8  -2   9       84.40       96.72      3.43 o 
  -7  -2   9      345.92      361.52      6.55 o 
  -6  -2   9      226.39      219.80      4.62 o 
  -5  -2   9       48.35       51.00      2.17 o 
  -4  -2   9        0.08        0.60      0.79 o 
  -3  -2   9        2.38        3.54      0.86 o 
  -2  -2   9      171.42      191.46      3.70 o 
  -1  -2   9       80.55       64.47      2.74 o 
   0  -2   9     1134.73     1099.28     13.07 o 
   1  -2   9      922.21      915.93     16.87 o 
   2  -2   9        1.24        2.66      1.40 o 
   3  -2   9      456.46      466.29     10.87 o 
   4  -2   9       91.73       89.31      4.46 o 
   5  -2   9      139.86      152.92      6.17 o 
   6  -2   9      187.88      198.82      7.39 o 
  -8  -1   9      212.87      219.26      7.63 o 
  -7  -1   9      299.27      299.40      5.74 o 
  -6  -1   9      287.71      273.32      5.18 o 
  -5  -1   9       46.28       47.40      2.16 o 
  -4  -1   9      182.76      164.48      3.55 o 
  -3  -1   9       25.14       25.74      1.48 o 
  -2  -1   9      322.16      321.07      5.19 o 
  -1  -1   9      856.21      857.84     10.69 o 
   0  -1   9       85.44       89.00      2.47 o 
   1  -1   9        4.52        4.07      1.16 o 
   2  -1   9      665.54      679.03      9.97 o 
   3  -1   9       55.14       54.42      2.32 o 
   4  -1   9       53.07       64.71      3.88 o 
   5  -1   9       87.98       86.48      4.60 o 
   6  -1   9       68.92       62.05      4.12 o 
  -8   0   9        3.81        1.87      1.74 o 
  -7   0   9      137.77      126.45      5.38 o 
  -6   0   9      431.37      412.08      9.95 o 
  -5   0   9     1400.34     1382.68     16.29 o 
  -4   0   9      523.59      527.27      7.50 o 
  -3   0   9       54.89       61.53      3.02 o 
  -2   0   9      202.15      215.39      4.07 o 
  -1   0   9       57.76       60.92      2.35 o 
   0   0   9      147.71      142.30      3.22 o 
   1   0   9      834.10      820.70     25.16 o 
   2   0   9      675.31      651.42      9.03 o 
   3   0   9       65.55       68.40      6.73 o 
   4   0   9      124.45      114.15      3.36 o 
   5   0   9        0.08       -1.69      1.93 o 
   6   0   9       15.73       20.41      2.73 o 
  -8   1   9       19.54       14.28      2.49 o 
  -7   1   9      324.38      331.12      9.23 o 
  -6   1   9      335.70      319.95      8.59 o 
  -5   1   9      417.26      425.44      9.95 o 
  -4   1   9      175.62      154.18      5.32 o 
  -3   1   9      551.75      536.95      8.16 o 
  -2   1   9        9.42       10.00      1.79 o 
  -1   1   9       10.41        4.69      0.88 o 
   0   1   9      408.31      410.66      8.21 o 
   1   1   9      290.54      298.59      5.22 o 
   2   1   9        0.69        1.35      0.86 o 
   3   1   9      266.99      272.28      5.29 o 
   4   1   9      272.68      268.99      5.52 o 
   5   1   9      226.05      231.58      5.32 o 
  -8   2   9        0.78        0.44      1.57 o 
  -7   2   9       34.13       25.69      2.86 o 
  -6   2   9       86.86       93.77      4.60 o 
  -5   2   9      482.65      472.94     10.87 o 
  -4   2   9     1680.99     1625.81     27.16 o 
  -3   2   9      893.23      860.18     16.08 o 
  -2   2   9        0.79        0.75      1.29 o 
  -1   2   9       54.78       41.83      1.83 o 
   0   2   9       63.80       68.74      2.31 o 
   1   2   9       10.48       12.44      2.10 o 
   2   2   9      578.82      558.57      8.38 o 
   3   2   9      691.17      674.05      9.88 o 
   4   2   9      313.02      300.02      6.03 o 
   5   2   9       13.49       13.64      1.73 o 
  -8   3   9        7.26       12.10      2.59 o 
  -7   3   9        8.21       12.27      2.42 o 
  -6   3   9      149.84      152.38      5.93 o 
  -5   3   9      258.00      244.03      7.26 o 
  -4   3   9      532.62      516.52     11.55 o 
  -3   3   9       46.17       46.71      3.24 o 
  -2   3   9      879.22      935.59     17.38 o 
  -1   3   9       13.50       18.47      2.32 o 
   0   3   9       35.11       35.37      2.90 o 
   1   3   9      202.69      188.28      4.13 o 
   2   3   9      319.61      318.97      5.91 o 
   3   3   9        6.81        8.56      2.18 o 
   4   3   9        0.94        1.62      1.17 o 
  -7   4   9        3.39        2.59      1.91 o 
  -6   4   9       47.18       45.35      3.37 o 
  -5   4   9       11.49       11.89      2.25 o 
  -4   4   9      165.65      154.97      5.83 o 
  -3   4   9     1052.61     1065.88     19.76 o 
  -2   4   9      712.18      753.29     15.30 o 
  -1   4   9       28.77       25.15      2.59 o 
   0   4   9       13.12       11.79      2.08 o 
   1   4   9        0.35       -0.37      1.47 o 
   2   4   9        1.29       -0.75      1.43 o 
   3   4   9      133.17      148.42      6.03 o 
   4   4   9      286.10      309.96      7.27 o 
  -7   5   9       46.18       51.69      4.02 o 
  -6   5   9       88.69       98.57      5.01 o 
  -5   5   9      148.37      145.90      5.93 o 
  -4   5   9      267.70      246.18      7.67 o 
  -3   5   9      228.47      236.98      7.50 o 
  -2   5   9       19.05       21.36      2.56 o 
  -1   5   9      449.56      476.28     11.38 o 
   0   5   9       43.88       53.77      3.82 o 
   1   5   9        0.93       -0.58      1.53 o 
   2   5   9        9.40       13.46      2.45 o 
   3   5   9       88.09       94.18      5.18 o 
  -6   6   9        1.90        1.60      1.74 o 
  -5   6   9       31.24       24.77      2.93 o 
  -4   6   9       14.71       15.71      2.56 o 
  -3   6   9        5.48        5.25      1.87 o 
  -2   6   9      501.90      509.19     12.20 o 
  -1   6   9      373.18      385.71     10.32 o 
   0   6   9       16.36       20.78      2.66 o 
   1   6   9       60.28       55.57      4.05 o 
  -4   7   9       42.55       54.18      4.16 o 
  -3   7   9       98.45       90.81      5.08 o 
  -2   7   9      161.70      156.91      6.51 o 
  -1   7   9        5.43        3.31      2.11 o 
   0   7   9      174.67      182.29      7.12 o 
  -2  -9  10       56.84       57.48      3.95 o 
  -1  -9  10       12.53        8.38      2.21 o 
   0  -9  10       24.43       23.20      2.93 o 
   1  -9  10        9.20        7.72      1.55 o 
   2  -9  10      192.49      205.04      5.24 o 
  -4  -8  10       29.90       40.21      3.65 o 
  -3  -8  10        0.70        1.77      1.84 o 
  -2  -8  10       43.72       42.97      3.48 o 
  -1  -8  10      411.69      418.49     10.73 o 
   0  -8  10        0.75        0.95      1.60 o 
   1  -8  10       78.06       71.86      4.02 o 
   2  -8  10      170.37      159.49      4.43 o 
   3  -8  10       76.75       77.89      3.18 o 
   4  -8  10       17.52       12.21      1.68 o 
  -5  -7  10        5.96       10.73      2.49 o 
  -4  -7  10        0.56       -1.09      1.53 o 
  -3  -7  10       17.55       29.54      3.00 o 
  -2  -7  10      219.22      230.81      7.22 o 
  -1  -7  10      350.33      350.38      9.40 o 
   0  -7  10       31.06       28.76      2.90 o 
   1  -7  10       63.55       62.05      3.99 o 
   2  -7  10       40.93       36.41      2.64 o 
   3  -7  10       11.19       13.38      2.79 o 
   4  -7  10      186.54      179.67      6.99 o 
  -5  -6  10       21.35       24.02      2.83 o 
  -4  -6  10       61.08       58.91      3.68 o 
  -3  -6  10       90.73       96.33      4.46 o 
  -2  -6  10       15.96       13.15      2.11 o 
  -1  -6  10       39.89       41.60      3.20 o 
   0  -6  10     1082.43     1093.04     20.55 o 
   1  -6  10      131.90      132.51      5.38 o 
   2  -6  10      131.48      161.27      6.10 o 
   3  -6  10      156.61      174.06      4.33 o 
   4  -6  10        4.52        5.72      2.01 o 
   5  -6  10        8.29       11.82      2.35 o 
  -6  -5  10      156.29      135.75      5.69 o 
  -5  -5  10       52.07       50.56      3.41 o 
  -4  -5  10       44.10       36.77      2.90 o 
  -3  -5  10       12.61       12.81      1.98 o 
  -2  -5  10        0.70       -0.41      1.26 o 
  -1  -5  10      262.21      258.11      7.33 o 
   0  -5  10     1191.53     1207.32     22.01 o 
   1  -5  10        3.86        7.97      1.98 o 
   2  -5  10       21.54       21.36      2.49 o 
   3  -5  10        2.03        4.40      1.74 o 
   4  -5  10        0.30        1.12      1.53 o 
   5  -5  10       86.71       82.76      4.80 o 
  -7  -4  10      178.36      155.78      5.08 o 
  -6  -4  10       92.74       88.16      3.94 o 
  -5  -4  10      483.41      462.57      7.43 o 
  -4  -4  10      233.30      216.95      6.58 o 
  -3  -4  10       93.87       86.92      3.92 o 
  -2  -4  10      151.45      163.76      5.52 o 
  -1  -4  10      118.13      118.44      4.67 o 
   0  -4  10       27.79       32.88      2.86 o 
   1  -4  10      420.69      424.76     10.26 o 
   2  -4  10      163.88      149.75      5.72 o 
   3  -4  10      324.70      336.17      9.23 o 
   4  -4  10       59.99       66.78      4.09 o 
   5  -4  10      181.43      176.09      6.88 o 
  -7  -3  10       16.46       21.42      1.89 o 
  -6  -3  10      502.84      498.49      8.01 o 
  -5  -3  10      806.67      776.53     10.64 o 
  -4  -3  10        5.32        8.20      1.23 o 
  -3  -3  10      131.38      135.77      4.16 o 
  -2  -3  10       66.78       73.50      3.51 o 
  -1  -3  10       14.62        6.99      1.67 o 
   0  -3  10      318.64      327.21      8.38 o 
   1  -3  10     1637.68     1645.88     27.91 o 
   2  -3  10      272.21      265.40      7.73 o 
   3  -3  10        0.53       -1.02      1.29 o 
   4  -3  10       46.17       45.59      3.44 o 
   5  -3  10       32.87       32.88      3.27 o 
  -7  -2  10       60.18       68.16      2.76 o 
  -6  -2  10      155.54      158.11      4.07 o 
  -5  -2  10       71.03       73.16      2.67 o 
  -4  -2  10     1101.37     1096.38     13.58 o 
  -3  -2  10      368.32      371.05      9.86 o 
  -2  -2  10       35.34       34.80      1.99 o 
  -1  -2  10        5.07        5.12      0.93 o 
   0  -2  10      302.39      279.95      7.50 o 
   1  -2  10        0.14        1.74      1.36 o 
   2  -2  10      347.83      373.85      9.51 o 
   3  -2  10      596.70      637.82     13.87 o 
   4  -2  10      118.09      121.30      5.45 o 
   5  -2  10       34.81       17.62      2.59 o 
  -7  -1  10       13.35        8.35      2.18 o 
  -6  -1  10       16.79       10.13      1.37 o 
  -5  -1  10     1134.96     1118.70     13.96 o 
  -4  -1  10     1051.38     1047.98     13.07 o 
  -3  -1  10       42.48       35.87      1.90 o 
  -2  -1  10      148.52      133.85      3.26 o 
  -1  -1  10       76.23       77.73      2.95 o 
   0  -1  10       15.64       13.28      1.23 o 
   1  -1  10      281.78      272.42      4.88 o 
   2  -1  10      657.74      638.91     13.46 o 
   3  -1  10      538.67      527.15     12.16 o 
   4  -1  10        1.15        3.51      1.91 o 
   5  -1  10       29.41       28.28      3.03 o 
  -7   0  10      126.27      115.99      5.32 o 
  -6   0  10      132.37      129.85      5.32 o 
  -5   0  10      446.02      448.81     10.43 o 
  -4   0  10       12.21       14.94      1.84 o 
  -3   0  10     2844.18     2831.85     50.43 o 
  -2   0  10     1003.25     1003.89     12.54 o 
  -1   0  10       12.28       13.67      2.44 o 
   0   0  10       18.18       18.41      1.40 o 
   1   0  10      414.44      408.06      6.51 o 
   2   0  10        4.20        4.82      1.05 o 
   3   0  10       28.28       27.82      1.81 o 
   4   0  10      732.93      687.67     15.09 o 
   5   0  10      196.73      199.47      7.43 o 
  -7   1  10       17.90       11.62      2.25 o 
  -6   1  10        0.64        1.50      1.67 o 
  -5   1  10        1.56        3.68      1.74 o 
  -4   1  10     1039.37     1006.46     18.54 o 
  -3   1  10      373.16      357.63      8.72 o 
  -2   1  10      157.93      146.40      3.48 o 
  -1   1  10       53.89       40.62      1.95 o 
   0   1  10       15.57       12.54      1.60 o 
   1   1  10      104.82      102.14      2.99 o 
   2   1  10       74.14       81.17      2.78 o 
   3   1  10      268.53      258.93      8.18 o 
   4   1  10      501.83      471.53      8.08 o 
  -7   2  10       62.26       70.91      4.29 o 
  -6   2  10       35.48       46.27      3.54 o 
  -5   2  10      136.65      134.76      5.38 o 
  -4   2  10      466.99      471.51     10.94 o 
  -3   2  10        0.57       -0.92      1.47 o 
  -2   2  10      650.13      644.67     13.25 o 
  -1   2  10       72.36       76.94      3.82 o 
   0   2  10       62.91       75.85      3.92 o 
   1   2  10      187.73      177.91      4.11 o 
   2   2  10      127.11      122.31      5.69 o 
   3   2  10       23.17       22.86      1.83 o 
   4   2  10       12.47        9.96      1.54 o 
  -7   3  10       29.82       32.23      3.31 o 
  -6   3  10       94.86       81.06      4.36 o 
  -5   3  10       16.29       16.63      2.35 o 
  -4   3  10        2.06        4.29      1.67 o 
  -3   3  10      686.13      659.80     13.80 o 
  -2   3  10      574.35      607.63     13.12 o 
  -1   3  10       80.25       85.97      4.33 o 
   0   3  10        1.13       -0.27      1.50 o 
   1   3  10        0.17        1.57      1.47 o 
   2   3  10        7.95        9.51      2.11 o 
   3   3  10       40.58       50.58      4.07 o 
  -6   4  10       30.75       41.54      3.61 o 
  -5   4  10       28.64       26.58      2.90 o 
  -4   4  10       70.98       75.23      4.29 o 
  -3   4  10       84.76       87.98      4.57 o 
  -2   4  10       85.89       66.85      3.99 o 
  -1   4  10      106.20      112.20      5.08 o 
   0   4  10       98.11      120.14      5.28 o 
   1   4  10       78.36       85.73      4.57 o 
   2   4  10       53.00       67.16      4.19 o 
  -6   5  10      116.37      111.15      5.55 o 
  -5   5  10       20.69       23.34      2.93 o 
  -4   5  10        3.87        6.41      2.04 o 
  -3   5  10        0.70        0.95      1.74 o 
  -2   5  10       66.51       66.89      4.12 o 
  -1   5  10      139.14      154.86      6.17 o 
   0   5  10      256.59      266.08      8.18 o 
   1   5  10        3.41        4.77      1.98 o 
  -4   6  10       71.47       78.10      4.74 o 
  -3   6  10       22.82       23.27      2.86 o 
  -2   6  10       33.16       36.39      3.44 o 
  -1   6  10        1.88        4.97      2.08 o 
   0   6  10       12.24       10.46      2.32 o 
  -2  -8  11      140.85      140.38      6.10 o 
  -1  -8  11      432.55      442.17     11.45 o 
   0  -8  11        2.29       -1.57      1.57 o 
   1  -8  11        8.58        4.33      1.84 o 
   2  -8  11       21.68       26.30      3.07 o 
  -4  -7  11        4.70        8.42      2.21 o 
  -3  -7  11      108.15      116.22      5.25 o 
  -2  -7  11       86.20       84.30      4.63 o 
  -1  -7  11       22.31       22.32      2.73 o 
   0  -7  11       50.75       49.37      3.82 o 
   1  -7  11      183.75      190.06      6.99 o 
   2  -7  11      310.67      322.44      9.44 o 
   3  -7  11        0.49        1.57      1.67 o 
  -5  -6  11       22.07       14.86      2.62 o 
  -4  -6  11        2.94        3.17      1.91 o 
  -3  -6  11       14.02       12.16      2.21 o 
  -2  -6  11       16.67       16.36      2.45 o 
  -1  -6  11      259.83      262.40      8.04 o 
   0  -6  11      537.18      534.03     12.68 o 
   1  -6  11       92.19       93.29      4.80 o 
   2  -6  11        3.31        5.18      1.84 o 
   3  -6  11       67.65       64.33      4.23 o 
   4  -6  11       40.29       42.42      3.71 o 
  -5  -5  11      121.98      126.89      5.45 o 
  -4  -5  11       84.09       81.37      4.36 o 
  -3  -5  11      138.47      125.39      5.18 o 
  -2  -5  11      120.09      109.34      4.87 o 
  -1  -5  11       86.93       95.34      4.63 o 
   0  -5  11       54.91       75.92      4.12 o 
   1  -5  11        4.25        6.17      1.77 o 
   2  -5  11      392.32      390.21     10.29 o 
   3  -5  11      175.00      178.48      6.78 o 
   4  -5  11        0.67       -1.12      1.12 o 
  -6  -4  11      412.31      399.58     10.15 o 
  -5  -4  11      460.01      455.59     10.84 o 
  -4  -4  11       30.52       24.43      2.56 o 
  -3  -4  11       95.65       82.39      4.16 o 
  -2  -4  11       82.07       75.95      3.95 o 
  -1  -4  11       37.08       42.90      3.27 o 
   0  -4  11       52.00       53.80      3.54 o 
   1  -4  11       20.47       22.83      2.49 o 
   2  -4  11      402.27      371.26      9.85 o 
   3  -4  11        4.26        5.11      1.94 o 
   4  -4  11       39.15       37.04      3.34 o 
  -6  -3  11       94.87      113.74      3.49 o 
  -5  -3  11       14.78       17.12      1.75 o 
  -4  -3  11      276.17      290.31      7.73 o 
  -3  -3  11      116.77      131.69      5.08 o 
  -2  -3  11      301.54      292.76      7.97 o 
  -1  -3  11       31.23       30.90      2.69 o 
   0  -3  11      121.03      127.16      5.11 o 
   1  -3  11       91.33       95.75      4.53 o 
   2  -3  11      130.45      128.08      5.38 o 
   3  -3  11      333.85      341.28      9.54 o 
   4  -3  11      251.18      281.28      8.89 o 
  -7  -2  11        0.42        1.91      1.74 o 
  -6  -2  11       17.68       14.21      2.88 o 
  -5  -2  11      102.64      114.00      5.26 o 
  -4  -2  11      460.94      453.73      7.19 o 
  -3  -2  11      401.02      391.95      6.43 o 
  -2  -2  11      148.84      128.48      5.33 o 
  -1  -2  11      294.23      285.16      7.73 o 
   0  -2  11      111.88      113.53      4.74 o 
   1  -2  11       32.70       42.08      3.10 o 
   2  -2  11       46.45       54.99      3.65 o 
   3  -2  11      618.12      613.90     13.83 o 
   4  -2  11       26.50       13.29      2.49 o 
  -7  -1  11        2.01        2.66      1.87 o 
  -6  -1  11        2.12        1.12      1.43 o 
  -5  -1  11      261.94      257.97      7.53 o 
  -4  -1  11       58.49       60.95      3.80 o 
  -3  -1  11       32.89       30.08      2.78 o 
  -2  -1  11      126.15      133.22      3.44 o 
  -1  -1  11      539.04      523.08      7.82 o 
   0  -1  11       83.61       82.07      2.76 o 
   1  -1  11        2.78        7.70      1.74 o 
   2  -1  11       89.05       94.72      4.57 o 
   3  -1  11      271.45      267.20      8.21 o 
   4  -1  11       12.10       13.49      2.52 o 
  -7   0  11        2.09        0.27      1.81 o 
  -6   0  11        4.12        5.76      1.94 o 
  -5   0  11       34.64       26.65      2.69 o 
  -4   0  11       43.06       42.52      3.20 o 
  -3   0  11      880.15      855.75     16.22 o 
  -2   0  11     1153.36     1121.23     25.21 o 
  -1   0  11       24.66       21.51      1.63 o 
   0   0  11       54.66       58.29      2.35 o 
   1   0  11      114.64      119.64      3.29 o 
   2   0  11        0.31       -0.57      0.90 o 
   3   0  11       38.80       43.78      3.54 o 
   4   0  11      421.44      401.08     10.97 o 
  -7   1  11      258.93      273.98      8.62 o 
  -6   1  11       17.62       20.48      2.66 o 
  -5   1  11        1.76        1.87      1.57 o 
  -4   1  11       36.82       40.85      3.20 o 
  -3   1  11        0.78       -0.41      1.36 o 
  -2   1  11       12.82       11.14      2.08 o 
  -1   1  11      333.73      332.93      8.45 o 
   0   1  11      276.15      297.57      5.53 o 
   1   1  11       21.10       33.65      2.03 o 
   2   1  11       52.71       41.26      2.25 o 
   3   1  11       84.65       78.32      3.01 o 
  -6   2  11        1.27        3.65      1.77 o 
  -5   2  11        0.11        0.48      1.53 o 
  -4   2  11       70.47       54.52      3.51 o 
  -3   2  11        0.57        1.91      1.47 o 
  -2   2  11      277.48      286.90      8.08 o 
  -1   2  11      738.26      765.08     15.23 o 
   0   2  11       53.92       63.96      3.82 o 
   1   2  11       20.04       18.16      2.35 o 
   2   2  11      163.84      166.01      4.26 o 
   3   2  11        0.16       -0.20      1.10 o 
  -6   3  11      279.58      269.96      8.52 o 
  -5   3  11       71.43       63.21      4.02 o 
  -4   3  11        7.13       11.11      2.25 o 
  -3   3  11       23.79       21.74      2.52 o 
  -2   3  11      129.50      139.50      5.66 o 
  -1   3  11       65.20       63.44      3.82 o 
   0   3  11      479.72      463.70     11.11 o 
   1   3  11      247.23      265.67      7.97 o 
   2   3  11       76.72       94.62      4.80 o 
  -5   4  11       40.39       30.56      3.13 o 
  -4   4  11        3.47        4.40      2.01 o 
  -3   4  11       34.09       36.39      3.27 o 
  -2   4  11       16.00       17.96      2.62 o 
  -1   4  11       81.19       96.53      4.91 o 
   0   4  11      272.16      298.28      8.79 o 
   1   4  11       36.13       48.76      3.78 o 
  -4   5  11       49.13       64.53      4.26 o 
  -3   5  11        0.51        0.10      1.64 o 
  -2   5  11       29.62       16.12      2.56 o 
  -1   5  11       84.64       82.12      4.80 o 
  -2  -7  12       15.66        9.88      2.45 o 
  -1  -7  12       76.27       72.64      4.60 o 
   0  -7  12      105.05      113.12      5.62 o 
   1  -7  12      547.37      554.54     13.63 o 
   2  -7  12       61.02       67.94      4.53 o 
  -4  -6  12       62.01       71.08      4.26 o 
  -3  -6  12      185.21      174.97      6.68 o 
  -2  -6  12       17.56       18.13      2.56 o 
  -1  -6  12       43.48       50.50      3.85 o 
   0  -6  12        6.24        8.11      2.18 o 
   1  -6  12       22.01       14.96      2.59 o 
   2  -6  12      140.09      150.13      6.37 o 
  -4  -5  12      133.22      132.20      5.52 o 
  -3  -5  12      210.28      178.31      6.47 o 
  -2  -5  12       14.90       17.85      2.62 o 
  -1  -5  12      144.19      133.77      5.83 o 
   0  -5  12       38.43       45.83      3.48 o 
   1  -5  12        6.09        5.76      1.77 o 
   2  -5  12      282.78      279.95      8.69 o 
   3  -5  12       59.40       57.99      4.02 o 
  -5  -4  12       45.20       44.47      3.51 o 
  -4  -4  12        0.01       -1.50      1.50 o 
  -3  -4  12      181.92      176.23      6.30 o 
  -2  -4  12      645.56      612.74     13.63 o 
  -1  -4  12      239.49      250.92      7.87 o 
   0  -4  12        0.59        0.92      1.64 o 
   1  -4  12        6.71       10.49      2.15 o 
   2  -4  12      115.60       96.36      4.87 o 
   3  -4  12       22.16       22.35      2.79 o 
  -5  -3  12       45.63       45.32      3.34 o 
  -4  -3  12       67.63       79.39      4.19 o 
  -3  -3  12      303.22      298.96      8.31 o 
  -2  -3  12       76.17       80.21      4.33 o 
  -1  -3  12       13.84       12.57      2.32 o 
   0  -3  12      325.74      306.52      8.65 o 
   1  -3  12       26.58       32.10      2.93 o 
   2  -3  12        1.55        5.59      1.87 o 
   3  -3  12      144.67      162.60      6.58 o 
  -6  -2  12        1.38       -0.55      1.53 o 
  -5  -2  12       12.77       13.63      1.55 o 
  -4  -2  12       24.43       28.39      2.13 o 
  -3  -2  12      220.87      201.27      6.54 o 
  -2  -2  12       61.92       63.00      3.78 o 
  -1  -2  12      578.89      536.62     12.03 o 
   0  -2  12      548.87      546.37     12.33 o 
   1  -2  12       32.50       26.75      2.79 o 
   2  -2  12       25.44       24.64      2.83 o 
   3  -2  12       80.84       72.75      4.46 o 
  -6  -1  12        0.77       -0.75      1.57 o 
  -5  -1  12        1.26        1.70      1.60 o 
  -4  -1  12        2.94        3.78      1.67 o 
  -3  -1  12       71.71       86.43      2.93 o 
  -2  -1  12      717.42      707.33     10.01 o 
  -1  -1  12       81.04       90.98      4.43 o 
   0  -1  12        0.12        1.60      1.50 o 
   1  -1  12      342.38      362.68      9.57 o 
   2  -1  12        3.39        6.78      2.01 o 
   3  -1  12       35.21       23.78      2.96 o 
  -6   0  12      113.92      117.14      5.42 o 
  -5   0  12       83.21      105.22      4.87 o 
  -4   0  12        0.54       -0.27      1.43 o 
  -3   0  12       13.61       23.65      2.56 o 
  -2   0  12       96.45       95.78      4.40 o 
  -1   0  12      126.73      116.81      4.69 o 
   0   0  12      296.13      288.24      5.55 o 
   1   0  12      320.84      373.34      9.64 o 
   2   0  12        2.35        1.06      1.53 o 
   3   0  12       10.94        9.34      2.28 o 
  -6   1  12       50.15       56.53      4.02 o 
  -5   1  12        0.27        3.10      1.81 o 
  -4   1  12      106.97      103.14      4.91 o 
  -3   1  12        8.28        0.95      1.57 o 
  -2   1  12        0.48        3.10      1.70 o 
  -1   1  12      279.63      296.23      8.08 o 
   0   1  12       89.05      114.35      4.80 o 
   1   1  12        0.85       -0.63      0.97 o 
   2   1  12      129.24      133.12      4.51 o 
  -5   2  12      141.14      145.56      6.10 o 
  -4   2  12      130.51      130.13      5.66 o 
  -3   2  12        0.48       -0.17      1.64 o 
  -2   2  12      114.70      109.65      5.04 o 
  -1   2  12       73.84       84.26      4.40 o 
   0   2  12        2.74        1.16      1.70 o 
   1   2  12       74.22       76.26      4.23 o 
  -5   3  12      182.18      188.53      7.05 o 
  -4   3  12        8.86        9.06      2.35 o 
  -3   3  12      127.67      127.43      5.59 o 
  -2   3  12        5.19        2.42      1.77 o 
  -1   3  12        9.78       12.81      2.42 o 
   0   3  12      117.73      126.04      5.52 o 
  -3   4  12      207.03      216.77      7.73 o 
  -2   4  12        0.46        0.27      1.87 o 
  -1   4  12       24.19       23.48      2.96 o 
  -2  -6  13       10.18        5.04      2.25 o 
  -1  -6  13      164.39      152.51      6.51 o 
   0  -6  13       19.80       28.14      3.24 o 
  -3  -5  13        1.38        0.75      1.74 o 
  -2  -5  13       48.38       58.03      4.16 o 
  -1  -5  13      272.17      287.31      8.96 o 
   0  -5  13        4.13        7.33      2.11 o 
   1  -5  13        5.94        3.00      1.91 o 
  -4  -4  13        1.50        0.48      1.77 o 
  -3  -4  13      232.13      242.40      7.91 o 
  -2  -4  13       78.53      104.98      5.25 o 
  -1  -4  13       67.11       71.04      4.36 o 
   0  -4  13       43.09       41.57      3.58 o 
   1  -4  13        3.87        3.48      1.70 o 
   2  -4  13        1.04        2.93      1.81 o 
  -4  -3  13        1.93        3.07      1.91 o 
  -3  -3  13      109.41      109.55      5.15 o 
  -2  -3  13        2.46        5.66      2.01 o 
  -1  -3  13       13.76       21.67      2.69 o 
   0  -3  13      425.39      463.94     11.62 o 
   1  -3  13      115.93      108.42      5.21 o 
   2  -3  13        2.76        2.45      1.64 o 
  -4  -2  13        3.92        3.61      1.77 o 
  -3  -2  13       22.10       14.38      2.39 o 
  -2  -2  13        1.03        5.86      1.87 o 
  -1  -2  13      103.53      118.51      5.18 o 
   0  -2  13      122.63      146.75      5.89 o 
   1  -2  13       35.20       34.04      3.20 o 
   2  -2  13       64.90       69.85      4.43 o 
  -5  -1  13       64.46       60.31      3.95 o 
  -4  -1  13        4.72        1.40      1.77 o 
  -2  -1  13      190.97      195.72      6.58 o 
  -1  -1  13       46.15       41.06      3.20 o 
   0  -1  13        0.39        0.24      1.40 o 
   1  -1  13      221.89      263.18      8.18 o 
  -4   0  13       88.72       69.51      4.19 o 
  -3   0  13       83.95       74.79      4.23 o 
  -2   0  13        8.26        8.48      2.11 o 
   0   0  13      139.08      165.49      6.07 o 
   1   0  13      112.13      143.96      5.86 o 
  -4   1  13       40.25       41.94      3.48 o 
  -3   1  13       19.08        9.64      2.28 o 
  -2   1  13       21.45       19.86      2.62 o 
  -1   1  13       33.19       37.55      3.37 o 
   0   1  13      119.17      114.96      5.01 o 
  -3   2  13        1.72        0.99      1.70 o 
  -2   2  13        0.15       -1.16      1.57 o 
  -1   2  13        0.39        0.24      1.67 o 
  -2  -2  14        0.98        0.75      1.64 o 
  -1  -2  14        7.28        9.95      2.21 o 
                                                 
